# Supplementary material for: Epigenetic changes and serotype-specific responses of alveolar type II epithelial cells to Streptococcus pneumoniae in resolving influenza A virus infection
Source: Cell Commun Signal. 2025 Jun 12;23:278. doi: 10.1186/s12964-025-02284-y (PMC12164077; doi:10.1186/s12964-025-02284-y)
Supplement: Supplementary file 12 — Additional file 12: Identified ATAC regions. [file 12964_2025_2284_MOESM12_ESM.xlsx]

## Sheet: ATAC regions
ATAC-region ID	Chromosome	Start (mm10)	End (mm10)	Length of merged ATAC region	Interval count within region	Is significant (|FC| > 0.25, adj_p < 0.05)	Shrunken log2 FC (IAV vs. PBS)	Adjusted p-value	PBS rep_1	PBS rep_2	IAV_d14 rep_1	IAV_d14 rep_2	PBS rep_1 peak value	PBS rep_2 peak value	IAV_d14 rep_1 peak value	IAV_d14 rep_2 peak value	CpG island count	Promoter count	Gene count	Gene(s) annoting to ATAC region	Distance of ATAC-region to gene(s) start	Position of ATAC-region in reference to annotated gene(s)	Is ATAC-region present in: PBS rep_1	Is ATAC-region present in: PBS rep_2	Is ATAC-region present in: IAV_d14 rep_1	Is ATAC-region present in: IAV_d14 rep_2
1	1	4412405	4412894	489	4	False	-0.22	0.772592	94.2	89.4	71.2	70.8	151	145	104	122	0	1	1	Rp1	-3408	upstream	1	1	1	1
2	1	4571407	4572196	789	4	False	-0.25	0.687793	103.76	100.52	76.28	81.56	183	191	133	140	1	0	0				1	1	1	1
3	1	4613844	4614440	596	4	False	-0.4	0.395762	47.526	61	32.895	24.368	76	93	56	42	0	0	0				1	1	1	1
4	1	4616473	4616870	397	4	False	-0.26	0.708853	40.308	62.385	36.385	25.846	53	94	49	37	0	0	0				1	1	1	1
5	1	4617529	4617803	274	3	False	-0.2	NA	43.333	44.778	24.333	34.222	51	55	30	41	0	0	0				1	1	0	1
6	1	4622314	4622789	475	3	False	0.04	NA	29.2	19.333	31.933	29.133	40	26	45	42	0	0	0				1	0	1	1
7	1	4623008	4623662	654	4	False	-0.18	0.844072	35.429	37.048	27.429	31.667	56	62	37	43	0	0	0				1	1	1	1
8	1	4641627	4642257	630	4	False	-0.44	0.253435	101.75	116.9	77.2	55	174	207	128	94	0	0	0				1	1	1	1
9	1	4769848	4770164	316	2	False	0.26	NA	12.8	14.3	27.2	33.5	17	20	35	45	0	0	1	Mrpl15	15720	downstream	0	0	1	1
10	1	4780121	4780403	282	2	False	0.18	NA	21.444	12.333	32.333	27.556	30	15	43	39	0	0	1	Mrpl15	5464	in gene	0	0	1	1
11	1	4785327	4786103	776	4	False	-0.11	0.895456	161.5	179.333	153.708	159.208	344	378	339	325	1	1	1	Mrpl15	11	in gene	1	1	1	1
12	1	4807459	4808310	851	4	False	-0.12	0.922018	245.231	196.5	227.308	161	432	356	377	270	1	1	1	Lypla1	-9	upstream	1	1	1	1
13	1	4857358	4858428	1070	4	False	-0.1	0.845687	404.545	395.424	374.515	353.909	923	916	830	807	1	1	1	Tcea1	199	in gene	1	1	1	1
14	1	5019035	5019749	714	4	False	-0.14	0.895864	40.261	43.739	32.652	35.13	79	91	66	65	1	0	1	Rgs20	50893	in gene	1	1	1	1
15	1	5020030	5020283	253	1	False	-0.09	NA	28.5	14.125	17.375	18.875	32	23	24	25	0	0	1	Rgs20	50129	in gene	1	0	0	0
16	1	5082780	5083601	821	4	False	-0.07	0.940971	172.808	199.346	172.077	166.769	346	373	325	319	1	1	1	Atp6v1h	17	in gene	1	1	1	1
17	1	5109565	5110775	1210	4	False	0.2	0.772501	50.395	49.105	63.447	52.237	117	98	130	105	0	0	1	Atp6v1h	26997	in gene	1	1	1	1
18	1	6135137	6135361	224	2	False	0.22	NA	16.429	9	26.857	26	21	11	32	31	0	0	0				0	0	1	1
19	1	6213102	6213492	390	4	False	-0.02	0.991254	205.833	237.167	209	212.167	293	335	289	301	0	1	1	Rb1cc1	-1365	upstream	1	1	1	1
20	1	6214033	6215451	1418	4	False	-0.08	0.895864	305.273	314.023	296.773	268.477	545	549	529	492	1	1	1	Rb1cc1	80	in gene	1	1	1	1
21	1	6251153	6251807	654	4	False	0.18	0.848264	46.95	43.5	48.8	64.15	82	66	93	99	0	0	1	Rb1cc1	36818	in gene	1	1	1	1
22	1	6272212	6272614	402	4	False	0.3	0.628479	41.385	40.385	69.615	60.538	69	56	113	95	0	0	1	Rb1cc1	57751	in gene	1	1	1	1
23	1	6280201	6280672	471	3	False	0.24	NA	24.533	19.933	25.067	46.8	38	24	32	65	0	0	1	Rb1cc1	65774	downstream	1	0	1	1
24	1	6282459	6282723	264	2	False	-0.06	0.965919	56.778	52.222	58.444	46.333	66	63	71	56	0	0	1	Rb1cc1	67929	downstream	1	0	1	0
25	1	6286858	6288381	1523	6	False	0.09	0.903602	119.234	138.277	133.319	139.043	281	329	282	279	0	0	0				1	1	1	1
26	1	6311929	6312276	347	2	False	0.4	NA	6.9	15.182	42.636	31.454	10	20	57	45	0	0	0				0	0	1	1
27	1	6330645	6330865	220	1	False	-0.06	NA	28.429	19.143	11.571	24.286	35	25	15	29	0	0	0				1	0	0	0
28	1	6356889	6357430	541	4	False	0.09	0.933792	146.706	137.176	149.235	158.706	237	219	243	246	0	1	1	Fam150a	-2172	upstream	1	1	1	1
29	1	6357873	6358327	454	4	False	0.08	0.949496	65.071	75.143	77.357	80.643	86	86	106	111	0	1	1	Fam150a	-1231	upstream	1	1	1	1
30	1	6358789	6359579	790	4	False	0.34	0.332206	135.042	122.458	176.958	157.5	242	211	304	269	1	1	1	Fam150a	-147	upstream	1	1	1	1
31	1	6371642	6371916	274	1	False	0.15	NA	9.556	16.333	23.111	14.556	14	21	25	18	0	0	2	Fam150a, Gm2147	12448, -8615	in gene, upstream	0	0	1	0
32	1	6382428	6383343	915	4	False	0.03	0.981554	172.862	167.69	159.345	184.621	332	345	320	395	1	1	2	Fam150a, Gm2147	23554, 2491	in gene, downstream	1	1	1	1
33	1	6389738	6390206	468	4	False	0.22	NA	19.286	21.857	24.929	39	30	30	35	55	0	0	2	Fam150a, Gm2147	30641, 9578	in gene, downstream	1	1	1	1
34	1	6401253	6401858	605	3	False	0.16	NA	16.368	24.158	25.526	25.316	23	37	33	42	0	0	1	Fam150a	42224	downstream	0	1	1	1
35	1	6406353	6406784	431	4	False	0.07	0.963739	38.5	40.5	41.429	38.5	58	63	66	54	0	0	0				1	1	1	1
36	1	6414405	6414885	480	4	False	0.09	0.948124	28.667	49.333	40.933	48.533	45	75	69	74	0	0	0				1	1	1	1
37	1	6417983	6418221	238	1	False	0.06	NA	21.25	17.375	19.875	27.625	29	23	29	37	0	0	0				0	0	0	1
38	1	7088421	7089441	1020	4	False	-0.18	0.50942	621.906	629.469	561.031	500.938	1217	1213	1088	955	1	1	1	Pcmtd1	11	in gene	1	1	1	1
39	1	7096137	7096362	225	1	False	0.11	NA	14	16.857	25	20.857	18	20	30	26	0	0	1	Pcmtd1	7329	in gene	0	0	1	0
40	1	7096716	7097012	296	4	False	0.1	NA	27	24.556	31.667	28.222	35	31	42	34	0	0	1	Pcmtd1	7944	in gene	1	1	1	1
41	1	7120646	7120915	269	2	False	-0.09	NA	28	31.375	25.5	21.5	37	37	31	28	0	0	1	Pcmtd1	31860	in gene	1	1	0	0
42	1	7138416	7138738	322	1	False	0.03	NA	20.1	17.6	12.7	27.7	24	27	18	35	0	0	1	Pcmtd1	49657	in gene	0	0	0	1
43	1	7144589	7144789	200	1	False	0.06	NA	12.833	27.833	19.167	21.5	15	31	22	24	0	0	1	Pcmtd1	55769	in gene	0	1	0	0
44	1	7204782	7205071	289	4	False	-0.04	NA	39.667	38	35.444	36	53	51	45	48	0	0	0				1	1	1	1
45	1	7206198	7207007	809	4	False	-0.11	0.923364	80.92	93.36	87.44	64.92	123	137	135	85	0	0	0				1	1	1	1
46	1	7397523	7398493	970	4	False	-0.19	0.623003	377.033	387.967	357.333	299.433	599	595	564	445	1	0	0				1	1	1	1
47	1	9544999	9545952	953	4	False	-0.04	0.967546	318.967	310.6	300.933	293.3	740	791	712	702	1	2	2	Rrs1, Adhfe1	67, -2571	in gene, upstream	1	1	1	1
48	1	9547948	9548259	311	4	False	0.21	0.790199	84.6	108.1	126.3	116.1	110	140	159	151	0	1	2	Rrs1, Adhfe1	2695, 57	downstream, in gene	1	1	1	1
49	1	9573250	9573561	311	2	False	0.02	NA	26.778	19.667	24.556	20	36	29	33	26	0	0	2	Adhfe1, 2610203C22Rik	25359, 57687	in gene, in gene	1	0	1	0
50	1	9621449	9621857	408	4	False	0.12	NA	31.538	31.846	35.308	42.077	48	51	55	59	0	0	2	2610203C22Rik, 3110035E14Rik	9439, 20386	in gene, in gene	1	1	1	1
51	1	9630226	9630508	282	3	False	0.22	NA	14.444	29.667	35.556	32.111	20	35	43	41	0	1	2	2610203C22Rik, 3110035E14Rik	725, 29100	in gene, downstream	0	1	1	1
52	1	9631462	9631963	501	4	False	-0.03	0.984744	65.533	68.733	67.933	67.4	101	108	107	112	0	1	2	2610203C22Rik, 3110035E14Rik	-620, 30445	upstream, downstream	1	1	1	1
53	1	9638660	9639312	652	4	False	0.07	NA	16.6	24.6	24.35	24	26	29	29	34	0	0	1	2610203C22Rik	-7894	upstream	1	1	1	1
54	1	9699872	9701078	1206	4	False	-0.07	0.959155	286.553	230.816	261.026	220.737	531	442	486	376	1	1	1	Mybl1	-266	upstream	1	1	1	1
55	1	9747519	9748798	1279	4	False	-0.03	0.971525	394.225	393.225	378.375	369.575	1124	1126	1038	1077	1	2	2	Vcpip1, 1700034P13Rik	224, 510	in gene, in gene	1	1	1	1
56	1	9755623	9755941	318	2	False	0.33	NA	15.7	7.9	29.2	38.5	21	14	38	50	0	1	2	Vcpip1, 1700034P13Rik	-7400, 8134	upstream, in gene	0	0	1	1
57	1	9772783	9773748	965	4	False	-0.06	0.955082	135.567	146.633	139.133	131.467	237	289	235	233	0	0	1	1700034P13Rik	25617	downstream	1	1	1	1
58	1	9797852	9798696	844	4	False	-0.07	0.960515	56.185	44.741	50.333	42.889	87	62	67	62	1	1	2	Sgk3, Gm6195	144, 4279	in gene, downstream	1	1	1	1
59	1	9798754	9799280	526	4	False	-0.21	0.809476	51.312	61.062	45.938	38	73	100	79	52	1	1	2	Sgk3, Gm6195	887, 3536	in gene, downstream	1	1	1	1
60	1	9817124	9817326	202	2	False	0.14	NA	7.833	19	28.5	26.667	9	21	33	30	0	0	1	Sgk3	19095	in gene	0	0	1	1
61	1	9847593	9848904	1311	4	False	-0.02	0.989817	86.244	84.366	97.317	71.659	207	199	221	137	1	0	1	Sgk3	50118	in gene	1	1	1	1
62	1	9943708	9944417	709	4	False	-0.06	0.95256	199.652	205.435	196.348	175.609	393	419	377	343	1	2	3	Mcmdc2, Snhg6, Snord87	35424, 56, -1519	downstream, in gene, upstream	1	1	1	1
63	1	9967044	9968421	1377	6	False	-0.1	0.920473	107.628	92.209	92.209	83.465	220	221	169	156	1	2	3	Gm10567, Tcf24, Ppp1r42	-4923, -247, 41398	upstream, upstream, downstream	1	1	1	1
64	1	9990030	9990255	225	2	False	-0.02	NA	17.714	31.714	16.857	27.857	24	39	21	32	0	0	1	Ppp1r42	18988	in gene	0	1	0	1
65	1	10007273	10007562	289	3	False	0.11	NA	19.778	22.667	26.667	36.667	24	30	35	51	0	1	1	Ppp1r42	1713	in gene	0	1	1	1
66	1	10008834	10009411	577	4	False	0.28	0.694144	37	31.444	49.222	46.556	66	49	75	70	0	1	1	Ppp1r42	8	in gene	1	1	1	1
67	1	10037679	10038421	742	4	False	-0.11	0.898243	184.217	219.087	192.696	171.609	297	360	312	300	1	2	2	Cops5, Cspp1	-152, -168	upstream, upstream	1	1	1	1
68	1	10038996	10040371	1375	4	False	0.03	0.975897	194.535	173.023	198.116	172.791	364	344	364	272	1	2	2	Cops5, Cspp1	-1785, 1465	upstream, in gene	1	1	1	1
69	1	10089541	10089904	363	4	False	0.18	NA	33	43.273	53.182	44.273	47	57	77	63	0	0	1	Cspp1	51504	in gene	1	1	1	1
70	1	10099483	10099739	256	1	False	0.14	NA	15.25	12	28.75	15.125	18	18	32	18	0	0	1	Cspp1	61393	in gene	0	0	1	0
71	1	10147717	10148336	619	4	False	0.11	0.889327	216.895	228.211	218.368	253.737	413	423	427	488	0	0	1	Arfgef1	84644	in gene	1	1	1	1
72	1	10158183	10158799	616	4	False	0.25	0.686205	92.316	101.526	114.421	124.684	175	188	192	219	0	0	1	Arfgef1	74179	in gene	1	1	1	1
73	1	10170318	10170754	436	4	False	0.26	NA	27.929	19.214	38.214	38	32	28	55	56	0	0	1	Arfgef1	62134	in gene	1	1	1	1
74	1	10223882	10224127	245	1	False	0.15	NA	15.286	25.286	21.571	32.429	18	34	25	38	0	0	1	Arfgef1	8666	in gene	0	0	0	1
75	1	10232110	10233563	1453	5	False	-0.02	0.9872	190.378	175.911	178.289	173.378	503	425	401	391	1	1	1	Arfgef1	-166	upstream	1	1	1	1
76	1	10256415	10257667	1252	4	False	0.03	0.981768	199.2	201.7	192.225	214.675	347	354	316	320	0	0	0				1	1	1	1
77	1	10285131	10285904	773	4	False	0	0.998434	195.167	200.833	199.25	194.083	325	350	321	326	0	0	0				1	1	1	1
78	1	10300400	10301649	1249	4	False	-0.03	0.983679	137.923	151.846	139.077	141.231	219	242	218	205	0	0	0				1	1	1	1
79	1	10993508	10993754	246	1	False	-0.18	NA	24.143	14.143	8.429	8.143	27	17	10	12	1	1	1	Prex2	166	in gene	1	0	0	0
80	1	11414019	11414410	391	2	False	0.16	NA	14.833	17.75	26.583	22.75	23	25	31	27	1	1	1	A830018L16Rik	109	in gene	0	0	1	1
81	1	12620667	12621323	656	4	False	-0.39	0.426829	39.524	52.476	22.429	29.381	80	97	45	58	0	0	0				1	1	1	1
82	1	12692322	12692658	336	3	False	0.04	NA	17.6	34.7	23.3	38.2	23	45	32	53	0	1	1	Sulf1	60	in gene	0	1	1	1
83	1	12718228	12718509	281	2	False	-0.11	NA	30.333	19.333	16.667	23.444	36	22	22	28	0	0	1	Sulf1	25938	in gene	1	0	0	1
84	1	12864082	12864471	389	3	False	-0.09	NA	31.5	35	19.667	31.333	48	47	31	48	0	0	2	Sulf1, Slco5a1	171846, 126859	downstream, downstream	1	1	0	1
85	1	12865072	12865527	455	4	False	0.07	NA	24.214	24.071	28.643	30.214	33	33	39	37	0	0	2	Sulf1, Slco5a1	172869, 125836	downstream, downstream	1	1	1	1
86	1	12875389	12876406	1017	7	False	-0.06	0.969007	37.094	32.656	36.531	31.219	67	59	54	58	0	0	1	Slco5a1	115238	in gene	1	1	1	1
87	1	12990939	12991472	533	4	False	0.13	0.913604	46.353	37.471	40.824	50.824	73	57	61	70	2	1	1	Slco5a1	-70	upstream	1	1	1	1
88	1	12991554	12991770	216	1	False	0.09	NA	22	31	34.667	23.5	25	36	38	27	1	1	1	Slco5a1	-527	upstream	0	0	1	0
89	1	12992086	12992852	766	4	False	0.02	0.993505	54.583	50.458	50.375	55.5	77	79	71	72	1	1	1	Slco5a1	-1334	upstream	1	1	1	1
90	1	13050267	13050677	410	4	False	0.19	NA	31.538	29.846	38.462	42.462	40	44	54	59	0	0	0				1	1	1	1
91	1	13052099	13052389	290	3	False	0.15	NA	26.333	22.556	26.667	34.222	35	27	38	44	0	0	0				1	0	1	1
92	1	13151147	13151474	327	2	False	0.19	NA	12.6	18.5	29.6	22.4	18	27	38	29	0	0	1	Ncoa2	222773	in gene	0	0	1	1
93	1	13171130	13171703	573	4	False	0.14	0.894849	47.5	59.222	65	57.111	80	99	105	98	0	0	1	Ncoa2	202667	in gene	1	1	1	1
94	1	13188130	13188820	690	4	False	0.02	0.990283	37.381	28.191	32.809	35.762	49	38	42	59	0	0	1	Ncoa2	185608	in gene	1	1	1	1
95	1	13240430	13240630	200	1	False	0.05	NA	9	27	24.833	18.5	11	31	29	21	0	0	1	Ncoa2	133553	in gene	0	1	0	0
96	1	13244459	13244898	439	4	False	0.25	0.742132	31.5	32.786	46.071	45.286	52	54	64	70	0	0	1	Ncoa2	129405	in gene	1	1	1	1
97	1	13266404	13267151	747	4	False	0	0.999797	88.478	92.391	90.957	88.174	181	191	169	170	0	0	1	Ncoa2	107306	in gene	1	1	1	1
98	1	13277796	13278766	970	4	False	0.3	0.53916	59.6	78.067	90.433	88.633	113	134	147	170	0	0	1	Ncoa2	95802	in gene	1	1	1	1
99	1	13291280	13291586	306	2	False	0.42	0.346557	34.2	41.9	68	75.3	42	50	83	92	0	0	1	Ncoa2	82650	in gene	0	0	1	1
100	1	13293379	13293738	359	4	False	0.05	0.977411	52.182	91.273	68.273	81.727	66	118	87	102	0	0	1	Ncoa2	80525	in gene	1	1	1	1
101	1	13294696	13295348	652	4	False	-0.16	0.80391	201.15	234.7	190.8	184.9	348	423	316	287	0	0	1	Ncoa2	79061	in gene	1	1	1	1
102	1	13299613	13299897	284	2	False	0.19	0.826218	52.778	66.556	64.111	86.889	66	78	82	108	0	0	1	Ncoa2	74328	in gene	0	1	0	1
103	1	13300546	13301346	800	4	False	0.35	0.434336	68.4	69.28	91.68	99.04	106	125	183	178	0	0	1	Ncoa2	73137	in gene	1	1	1	1
104	1	13311560	13312215	655	4	False	0.01	0.998434	46.3	57.8	43.25	59.5	68	88	66	78	0	0	1	Ncoa2	62196	in gene	1	1	1	1
105	1	13312598	13312943	345	3	False	-0.13	NA	49.909	33.545	31.909	33.818	62	45	45	46	0	0	1	Ncoa2	61313	in gene	1	1	1	0
106	1	13314111	13314373	262	1	False	0.12	NA	27	19.444	40.556	28.111	32	26	49	35	0	0	1	Ncoa2	59841	in gene	0	0	1	0
107	1	13340632	13340929	297	4	False	0.1	NA	25.1	24.4	24.7	32.8	35	33	32	45	0	0	1	Ncoa2	33303	in gene	1	1	1	1
108	1	13363634	13364125	491	4	False	-0.06	0.967416	44.733	46	32	48.2	59	62	46	70	0	0	1	Ncoa2	10204	in gene	1	1	1	1
109	1	13364432	13364864	432	4	False	0.22	0.787995	39.5	64	60	71.929	67	107	91	108	0	0	1	Ncoa2	9435	in gene	1	1	1	1
110	1	13372127	13374753	2626	10	False	-0.06	0.935235	263.313	252.651	259.386	224.012	848	852	826	796	1	1	1	Ncoa2	643	in gene	1	1	1	1
111	1	13426406	13427270	864	4	False	-0.2	0.790199	77.259	87.37	70.519	67.704	165	171	143	133	0	0	0				1	1	1	1
112	1	13496483	13496780	297	3	False	0.01	NA	23	23.444	17.111	35.556	32	31	25	45	0	0	0				1	1	0	1
113	1	13531527	13531852	325	4	False	0.08	NA	35.9	29.1	42.1	35.5	52	42	59	52	0	0	0				1	1	1	1
114	1	13561467	13562073	606	4	False	0.05	0.976116	75.263	91.368	80.842	89.421	135	151	143	155	0	0	1	Tram1	28094	downstream	1	1	1	1
115	1	13589024	13590316	1292	4	False	-0.17	0.747256	157.195	154.073	144.293	121.024	289	289	238	216	1	1	1	Tram1	194	in gene	1	1	1	1
116	1	13598909	13599879	970	4	False	0.2	0.76896	68.71	72.677	90.903	78.161	98	114	154	142	0	0	1	Tram1	-9530	upstream	1	1	1	1
117	1	13608332	13608928	596	4	False	-0.14	0.895864	53.789	58.632	51.842	44.789	84	99	92	71	0	0	0				1	1	1	1
118	1	13615850	13616392	542	4	False	0.13	0.912011	49.588	56.824	59.706	56.471	83	98	93	92	0	0	1	Lactb2	44388	downstream	1	1	1	1
119	1	13643032	13643693	661	4	False	0.27	0.706826	35.667	40.524	47.667	59.381	73	88	78	112	0	0	1	Lactb2	17147	in gene	1	1	1	1
120	1	13658831	13659070	239	1	False	0.1	0.940437	88.286	71.857	95.714	79	108	88	108	86	0	1	2	Lactb2, Xkr9	1559, -9821	in gene, upstream	0	0	1	0
121	1	13659664	13661017	1353	4	False	-0.04	0.960771	316.024	316.167	291.476	313.738	736	671	635	661	1	1	2	Lactb2, Xkr9	169, -8431	in gene, upstream	1	1	1	1
122	1	13706299	13706674	375	4	False	0.2	NA	32.083	28.583	40.083	38.25	50	43	60	61	0	0	1	Xkr9	37715	downstream	1	1	1	1
123	1	13752502	13752893	391	2	False	0.29	NA	13.5	19.667	33.083	35.417	20	25	41	47	0	0	0				0	0	1	1
124	1	13771704	13772255	551	3	False	0.08	NA	27.118	28.823	17.882	38.647	45	44	22	54	0	0	0				1	1	0	1
125	1	13782567	13783057	490	4	False	-0.02	0.990699	60.733	53.133	55	58.733	96	87	83	88	0	0	0				1	1	1	1
126	1	13789248	13789638	390	4	False	0.08	NA	32.615	39.692	39.462	43.077	50	65	62	68	0	0	0				1	1	1	1
127	1	13859841	13860080	239	1	False	0.13	NA	11.429	10.429	15.714	29.571	16	15	21	36	0	0	0				0	0	0	1
128	1	13873924	13874360	436	4	False	0.11	0.931834	40.923	39.231	42.462	51.615	54	53	58	77	0	0	0				1	1	1	1
129	1	13977130	13977683	553	4	False	-0.08	0.947471	99.177	108.588	100.588	95.765	171	197	170	171	0	0	0				1	1	1	1
130	1	13983259	13983650	391	4	False	-0.18	NA	33.231	46.538	29.231	27.846	46	69	42	38	0	0	0				1	1	1	1
131	1	14000701	14001847	1146	7	False	-0.09	0.935235	61.611	70.444	57.389	62.833	140	152	137	140	0	0	0				1	1	1	1
132	1	14010651	14011327	676	4	False	-0.06	0.963948	123.524	103.619	89.238	122	211	175	170	226	0	0	0				1	1	1	1
133	1	14013589	14013797	208	1	False	-0.15	NA	23.429	42.857	26.571	19.571	28	51	30	25	0	0	0				0	1	0	0
134	1	14139405	14140196	791	4	False	0.18	0.77853	141.32	136.36	150.2	165.52	318	289	333	348	0	0	0				1	1	1	1
135	1	14150625	14151664	1039	4	False	-0.08	0.943718	87.125	102.469	87.812	83.688	114	140	134	135	0	0	0				1	1	1	1
136	1	14156037	14156697	660	4	False	-0.12	0.914863	79.95	63.65	57.95	67.55	128	105	88	110	0	0	0				1	1	1	1
137	1	14181560	14182297	737	4	False	-0.26	0.630699	161.696	136.522	110.348	120.652	314	275	219	237	0	0	1	Eya1	128271	in gene	1	1	1	1
138	1	14223168	14223870	702	4	False	-0.21	0.570248	334.5	345.273	278.227	288.5	651	701	539	550	0	0	1	Eya1	86680	in gene	1	1	1	1
139	1	14292229	14292935	706	4	False	0.03	0.986149	40.364	52.455	51.864	53.818	61	83	86	82	0	0	1	Eya1	17617	in gene	1	1	1	1
140	1	14293515	14293905	390	3	False	0.14	NA	35.917	26.583	38.917	41.25	44	34	50	59	0	0	1	Eya1	16489	in gene	1	0	1	1
141	1	14304279	14305112	833	4	False	0.03	0.986619	86.538	82.923	85	87.962	157	150	148	143	0	0	1	Eya1	5504	in gene	1	1	1	1
142	1	14309545	14310652	1107	4	False	0.13	0.84354	128.882	127.059	139.029	142.706	268	255	289	295	1	1	1	Eya1	101	in gene	1	1	1	1
143	1	14506428	14507374	946	4	False	0.13	0.906107	37.9	31.4	42.7	35.233	91	62	91	72	1	0	0				1	1	1	1
144	1	14709201	14710666	1465	7	False	-0.07	0.934755	151.804	167.565	143.413	152.065	343	399	308	295	0	0	0				1	1	1	1
145	1	14740054	14740440	386	4	False	0.02	NA	37.25	32.917	38.25	34.667	55	50	60	59	0	0	0				1	1	1	1
146	1	14823281	14823765	484	4	False	-0.07	0.958324	62.933	58.867	52.533	53.467	98	102	83	87	0	0	0				1	1	1	1
147	1	15286438	15287170	732	4	False	0.05	0.971938	49.696	64.261	69.913	50.435	89	113	108	94	1	0	0				1	1	1	1
148	1	15307433	15307819	386	4	False	-0.19	NA	33.167	41.667	24.917	21.75	52	61	37	32	0	1	1	Kcnb2	-4826	upstream	1	1	1	1
149	1	15446647	15447129	482	4	False	-0.05	NA	26.267	22.467	28.2	21.133	38	26	36	28	0	0	1	Kcnb2	134436	in gene	1	1	1	1
150	1	15455791	15456513	722	4	False	-0.12	0.919174	56.348	61.956	56.435	46.609	89	111	82	73	0	0	1	Kcnb2	143700	in gene	1	1	1	1
151	1	15558547	15558953	406	4	False	0.03	NA	24.923	27.077	26.077	26.538	29	35	39	35	0	0	1	Kcnb2	246298	in gene	1	1	1	1
152	1	15621929	15622261	332	2	False	-0.14	NA	30.5	21.2	23.8	9.5	44	29	31	15	0	0	1	Kcnb2	309643	in gene	1	0	1	0
153	1	15771190	15771474	284	1	False	0.12	NA	8.556	22.222	13.444	29	10	29	17	35	0	0	0				0	0	0	1
154	1	15791561	15792197	636	4	False	-0.1	0.940605	65.55	67.85	65.85	51.4	121	125	122	94	0	0	0				1	1	1	1
155	1	15805279	15806345	1066	4	False	-0.11	0.821771	316.971	335.265	297.088	286.765	666	683	667	538	1	1	1	Terf1	154	in gene	1	1	1	1
156	1	16092874	16093524	650	4	False	0	0.998805	65.95	59.8	57.25	65.35	111	94	89	101	1	1	2	4930444P10Rik, Rpl7	-158, 11234	upstream, downstream	1	1	1	1
157	1	16104153	16106248	2095	6	False	-0.09	0.840305	260.273	275.364	246.424	236.561	488	515	416	428	1	2	2	Rpl7, Rdh10	-767, -682	upstream, upstream	1	1	1	1
158	1	16110746	16111068	322	3	False	0.2	0.815496	80.2	72	98	103.8	96	87	115	121	0	1	2	Rpl7, Rdh10	-6474, 5025	upstream, in gene	1	0	1	1
159	1	16111646	16112209	563	4	False	0.04	0.976929	137.389	161.444	149.389	153.389	215	283	230	235	0	1	2	Rpl7, Rdh10	-7494, 6045	upstream, in gene	1	1	1	1
160	1	16113100	16113778	678	4	False	0.3	0.57955	72.809	89.524	89.333	123	94	119	116	188	0	0	2	Rpl7, Rdh10	-9006, 7557	upstream, in gene	1	1	1	1
161	1	16115966	16116417	451	4	False	0.04	0.979255	71.667	62.667	69	63.2	94	76	85	82	0	0	1	Rdh10	10309	in gene	1	1	1	1
162	1	16122733	16123265	532	4	False	0.26	0.732798	36	41.471	57	54.353	67	72	103	86	0	0	1	Rdh10	17117	in gene	1	1	1	1
163	1	16152922	16153565	643	4	False	-0.04	0.978671	84.45	81.55	81	79.3	135	137	142	121	0	0	0				1	1	1	1
164	1	16161299	16162113	814	4	False	-0.07	0.955082	110.154	95.808	101.154	95.154	225	189	196	189	0	0	0				1	1	1	1
165	1	16171964	16172902	938	5	False	-0.12	0.915231	41.4	43.033	40.767	34.833	62	73	75	77	0	0	0				1	1	1	1
166	1	16212405	16212767	362	4	False	-0.14	NA	34.273	42.545	29.091	24.273	45	56	40	35	0	0	0				1	1	1	1
167	1	16227851	16228969	1118	4	False	-0.15	0.723036	382.514	394.657	358.114	329.857	769	778	629	614	0	0	1	Stau2	290892	downstream	1	1	1	1
168	1	16234751	16235575	824	4	False	-0.03	0.985246	53.154	50.346	50.5	48.769	73	90	87	72	0	0	1	Stau2	284139	in gene	1	1	1	1
169	1	16241129	16241364	235	1	False	0.14	NA	18.429	10.143	27.571	24.286	21	13	32	30	0	0	1	Stau2	278056	in gene	0	0	1	0
170	1	16264262	16264565	303	3	False	0.12	NA	21.667	27.889	25.111	31	29	35	31	39	0	0	1	Stau2	254889	in gene	0	1	1	1
171	1	16265043	16265300	257	2	False	0.01	NA	17.75	24.875	26	15.125	21	28	28	17	0	0	1	Stau2	254131	in gene	0	1	1	0
172	1	16268815	16269041	226	1	False	0.09	NA	18	14.286	14	28	23	18	17	32	0	0	1	Stau2	250374	in gene	0	0	0	1
173	1	16297656	16298068	412	4	False	0.06	0.971525	37.846	54	42.923	57.308	58	78	65	86	0	0	1	Stau2	221440	in gene	1	1	1	1
174	1	16299282	16299492	210	1	False	-0.15	NA	18.286	29.429	14.857	11.714	20	35	17	14	0	0	1	Stau2	219915	in gene	0	1	0	0
175	1	16304865	16305233	368	4	False	-0.12	NA	52.364	43.182	37.636	39.091	76	61	56	56	0	0	1	Stau2	214253	in gene	1	1	1	1
176	1	16408356	16408820	464	2	False	0.11	NA	13.429	23.214	16.643	29.5	18	33	21	37	0	0	1	Stau2	110714	in gene	0	1	0	1
177	1	16412058	16412765	707	4	False	-0.06	0.96547	29.954	36.818	27.409	36.409	48	45	35	55	0	0	1	Stau2	106891	in gene	1	1	1	1
178	1	16440233	16440545	312	4	False	0.06	NA	36.1	29.2	39.2	32.4	49	41	53	43	0	0	1	Stau2	78913	in gene	1	1	1	1
179	1	16461663	16462263	600	4	False	-0.12	0.916982	60.316	57.842	48.474	54	92	98	86	103	0	0	1	Stau2	57339	in gene	1	1	1	1
180	1	16518576	16519517	941	4	False	0.08	0.948124	95.828	87.69	104.172	89.828	154	162	191	164	0	1	1	Stau2	256	in gene	1	1	1	1
181	1	16519693	16520157	464	4	False	0.01	0.996811	127.357	114	114.143	109	188	168	165	149	1	1	1	Stau2	-623	upstream	1	1	1	1
182	1	16591570	16591977	407	4	False	0.11	NA	29.692	31.308	34.846	37.462	40	48	53	51	0	0	1	Ube2w	27565	in gene	1	1	1	1
183	1	16618527	16619715	1188	4	False	-0.18	0.702108	211.316	216.079	190.974	171.763	493	491	422	368	1	1	1	Ube2w	217	in gene	1	1	1	1
184	1	16656377	16657709	1332	4	False	-0.16	0.639111	389.095	389.738	349.833	321.357	723	814	666	619	1	3	3	Tceb1, D030040B21Rik, Tmem70	-178, -509, -8148	upstream, upstream, upstream	1	1	1	1
185	1	16664993	16665840	847	4	False	-0.1	0.905695	171	157.231	147.5	139.577	351	346	308	276	1	1	3	Tceb1, D030040B21Rik, Tmem70	-8551, 7864, 225	upstream, downstream, in gene	1	1	1	1
186	1	16687787	16689142	1355	4	False	0	0.998434	81.238	78.143	81.833	78.762	114	116	138	113	0	1	2	Tmem70, Ly96	23273, 8	downstream, in gene	1	1	1	1
187	1	16745867	16746325	458	4	False	-0.28	0.690048	76.929	70.429	47.571	54.571	126	114	69	85	0	0	0				1	1	1	1
188	1	16798378	16798588	210	1	False	0.04	NA	30.833	17.833	27	29.333	40	22	33	36	0	0	0				1	0	0	0
189	1	17096730	17098255	1525	4	False	-0.09	0.903602	272.958	245.646	262.229	221.542	627	582	544	439	1	1	1	Jph1	397	in gene	1	1	1	1
190	1	17123412	17123783	371	4	False	-0.08	NA	34.167	34.417	26.5	30.417	50	52	37	45	0	0	0				1	1	1	1
191	1	17570308	17570643	335	2	False	-0.29	NA	29.9	33.1	8.9	18.6	37	41	10	23	0	0	0				1	1	0	0
192	1	19321367	19322023	656	4	False	-0.14	0.873764	101.619	108.048	84.619	94.809	196	226	155	199	0	0	0				1	1	1	1
193	1	19849962	19850477	515	4	False	-0.01	0.998407	34.5	56.688	33.438	56.062	61	85	56	93	0	0	0				1	1	1	1
194	1	19874039	19874646	607	4	False	0	0.99864	45.105	53.211	48.947	51.158	71	97	77	81	0	0	0				1	1	1	1
195	1	20069777	20070014	237	2	False	0.06	NA	14.857	25.286	21.857	29.286	17	31	26	36	0	0	1	Pkhd1	548162	in gene	0	1	0	1
196	1	20617800	20618463	663	4	False	0.28	0.638705	68.55	69.15	86.2	94.75	108	127	148	162	0	1	1	Pkhd1	-74	upstream	1	1	1	1
197	1	20619406	20619655	249	2	False	0.34	NA	17.5	9.625	32.875	39.75	20	14	40	49	0	1	1	Pkhd1	-1473	upstream	0	0	1	1
198	1	20819972	20820658	686	4	False	-0.11	0.879292	309.476	309.429	278.333	261.667	578	602	528	512	1	1	1	Mcm3	-102	upstream	1	1	1	1
199	1	20828005	20828478	473	4	False	0.2	0.818054	27.5	35.429	36.857	46.857	44	53	56	72	0	0	1	Mcm3	-8028	upstream	1	1	1	1
200	1	20832549	20832773	224	3	False	-0.14	0.902246	86	82	58.143	76.143	111	100	70	96	0	0	0				1	1	0	1
201	1	20834692	20835177	485	4	False	0.03	0.984721	110.133	103.267	100.467	122.8	152	147	142	183	0	0	0				1	1	1	1
202	1	20835537	20835878	341	3	False	-0.26	0.732706	63.182	79.727	59.364	45.818	80	95	72	51	0	0	0				1	1	1	0
203	1	20836396	20837202	806	4	False	-0.26	0.582181	145.48	166.64	123.12	122.72	303	335	245	233	0	0	0				1	1	1	1
204	1	20845786	20847027	1241	4	False	0.03	0.981235	78.846	87.385	75.769	92.462	172	220	154	191	0	0	0				1	1	1	1
205	1	20856916	20857186	270	1	False	0.05	NA	23.556	12.778	15.889	32.222	31	17	19	42	0	0	0				0	0	0	1
206	1	20862743	20863238	495	4	False	-0.17	0.839574	135.875	158.062	111.938	133.062	207	251	166	199	0	0	0				1	1	1	1
207	1	20863641	20864258	617	4	False	-0.11	0.900541	211.95	226.05	201.4	181.55	396	426	422	339	0	0	0				1	1	1	1
208	1	20875234	20876036	802	4	False	-0.23	0.708345	112.2	129.08	94.24	94.2	139	192	141	128	0	0	0				1	1	1	1
209	1	20879260	20879838	578	4	False	0.1	0.916388	168.278	183.556	184.889	185.389	275	304	294	306	0	0	1	6720483E21Rik	10924	downstream	1	1	1	1
210	1	20890294	20891581	1287	4	False	-0.04	0.97104	228.725	231.45	235.45	209.775	449	433	455	388	1	2	2	6720483E21Rik, Paqr8	-464, 315	upstream, in gene	1	1	1	1
211	1	20892961	20893250	289	4	False	-0.09	0.94552	102.667	119.444	93.667	100.778	121	144	115	123	0	2	2	6720483E21Rik, Paqr8	-2632, 2483	upstream, in gene	1	1	1	1
212	1	20916899	20917099	200	1	False	-0.11	NA	15.833	27.167	15.667	11	18	30	17	12	0	0	1	Paqr8	26377	in gene	0	1	0	0
213	1	20921140	20921433	293	2	False	-0.03	NA	21.444	27.889	28	16.111	25	34	34	20	0	0	1	Paqr8	30664	in gene	0	1	1	0
214	1	20923061	20923439	378	1	False	0.07	NA	15.75	15.75	16.083	29.333	22	20	21	37	0	0	1	Paqr8	32628	in gene	0	0	0	1
215	1	20933458	20933867	409	4	False	0.2	NA	35.308	29.615	53.538	41.462	53	48	81	66	0	0	1	Paqr8	43040	in gene	1	1	1	1
216	1	20939094	20939448	354	4	False	0.2	0.817169	52.455	65.091	80.818	70.182	75	97	117	98	0	0	1	Paqr8	48649	downstream	1	1	1	1
217	1	20940085	20940766	681	4	False	0.06	0.949651	199.381	202.857	194.286	216.429	405	415	414	452	0	0	1	Paqr8	49803	downstream	1	1	1	1
218	1	20951175	20952033	858	4	False	-0.09	0.926695	217.148	185.815	191.741	173.963	338	291	303	268	1	1	1	Efhc1	-22	upstream	1	1	1	1
219	1	21002269	21003217	948	4	False	0.35	0.395106	71.533	71	93.267	97.467	123	139	146	162	0	0	1	Tram2	76482	in gene	1	1	1	1
220	1	21008830	21009243	413	4	False	0.48	0.217184	52.615	43.385	86.308	86.231	77	65	123	125	0	0	1	Tram2	70189	in gene	1	1	1	1
221	1	21010184	21010731	547	4	False	0.37	0.435436	73.706	65.882	101.941	95.823	114	106	155	155	0	0	1	Tram2	68768	in gene	1	1	1	1
222	1	21014483	21014932	449	4	False	0.45	0.274057	42	51.857	74.714	92.429	63	76	116	133	0	0	1	Tram2	64518	in gene	1	1	1	1
223	1	21078789	21079851	1062	4	False	-0.06	0.948176	220.939	216.242	213.697	189.879	451	427	412	372	1	1	1	Tram2	-95	upstream	1	1	1	1
224	1	21101195	21101637	442	4	False	0	0.999211	46.786	41.286	47.929	36.429	75	70	76	59	0	0	0				1	1	1	1
225	1	21161855	21162055	200	1	False	0.14	NA	34.857	36.429	44	57.714	45	46	55	76	0	0	0				0	0	0	1
226	1	21166201	21167134	933	4	False	-0.03	0.980177	145.897	133.724	136.172	132.552	338	330	316	318	0	0	0				1	1	1	1
227	1	21218356	21219029	673	4	False	0.02	0.98613	172.095	161.048	174.905	165.429	325	307	307	296	0	1	1	Tmem14a	61	in gene	1	1	1	1
228	1	21231621	21232520	899	4	False	-0.32	0.472405	96.429	95.321	67.429	68.714	146	132	92	99	0	0	2	Tmem14a, Gsta3	13439, -8519	downstream, upstream	1	1	1	1
229	1	21235335	21235721	386	3	False	0.07	0.959966	51.583	41.167	56.25	39.5	69	49	66	55	0	1	2	Tmem14a, Gsta3	16897, -5061	downstream, upstream	1	0	1	1
230	1	21240137	21240745	608	4	False	-0.47	0.139925	137.632	155.632	81.947	96.21	253	280	156	171	0	1	2	Tmem14a, Gsta3	21810, -148	downstream, upstream	1	1	1	1
231	1	21252436	21253525	1089	4	False	0.02	0.988638	40.088	47.441	46.382	41.029	68	103	82	83	0	0	1	Gsta3	12391	in gene	1	1	1	1
232	1	21271290	21272012	722	4	False	-0.15	0.84675	127.739	141.696	116.043	115.304	286	323	251	255	0	1	2	Gsta3, LOC101056100	31062, -752	downstream, upstream	1	1	1	1
233	1	21344377	21344670	293	4	False	0.07	NA	25.111	21.778	30.444	32.333	33	25	38	40	0	1	1	Khdc1a	-5154	upstream	1	1	1	1
234	1	21829804	21830522	718	4	False	0	0.999601	58.955	47.364	53.364	47.864	106	68	76	71	0	0	1	Kcnq5	131779	in gene	1	1	1	1
235	1	22269026	22269325	299	4	False	-0.03	NA	34.333	29.667	26.556	29.444	47	41	35	38	0	0	0				1	1	1	1
236	1	22627044	22627261	217	1	False	-0.03	NA	27.167	22.667	30.667	13	32	27	36	15	0	0	1	Rims1	178572	in gene	0	0	1	0
237	1	22645396	22645609	213	1	False	-0.1	NA	20.571	28.143	20.429	10.429	26	32	23	13	0	0	1	Rims1	160222	in gene	0	1	0	0
238	1	22651668	22652099	431	3	False	0.11	NA	18.5	27.357	21	36.286	26	39	26	48	0	0	1	Rims1	153841	in gene	0	1	1	1
239	1	22732058	22732532	474	4	False	-0.07	0.962296	58.667	70	55.667	65.667	91	110	84	108	0	0	1	Rims1	73429	in gene	1	1	1	1
240	1	22737379	22737892	513	4	False	0.1	0.934755	101.375	115.812	112.625	125.312	171	200	200	214	0	0	1	Rims1	68089	in gene	1	1	1	1
241	1	22739258	22739470	212	2	False	-0.03	NA	30.286	40.857	23	33.286	34	49	25	38	0	0	1	Rims1	66360	in gene	0	1	0	1
242	1	22750606	22751080	474	4	False	-0.31	0.58141	40.8	66.2	19.8	35.4	69	107	27	56	0	0	1	Rims1	54881	in gene	1	1	1	1
243	1	22763152	22763752	600	4	False	-0.17	0.855585	67.053	83.105	53.684	64.474	117	153	96	105	0	0	1	Rims1	42272	in gene	1	1	1	1
244	1	22772509	22773050	541	4	False	-0.23	0.763182	70.765	81	49.412	62.176	118	142	81	116	0	0	1	Rims1	32945	in gene	1	1	1	1
245	1	22800322	22800619	297	4	False	0.01	NA	23.333	35.333	27.333	30.222	31	44	34	37	0	0	1	Rims1	5254	in gene	1	1	1	1
246	1	22801547	22801957	410	4	False	-0.08	0.956986	41.923	65.308	45.692	48.077	64	96	70	66	0	0	1	Rims1	3972	in gene	1	1	1	1
247	1	22805611	22806404	793	4	False	-0.04	0.981235	68.44	51.96	63.56	50.68	101	73	97	72	1	1	1	Rims1	-283	upstream	1	1	1	1
248	1	22863097	22863334	237	2	False	0.01	NA	20.625	31.375	27	18.875	25	37	32	22	0	0	0				0	1	1	0
249	1	23058595	23058981	386	4	False	-0.04	0.984721	63.083	82.833	55.583	80.917	87	117	74	115	0	0	0				1	1	1	1
250	1	23061929	23062405	476	4	False	0.03	0.985449	156.467	155.4	147.067	168.733	285	296	259	296	0	0	0				1	1	1	1
251	1	23114234	23114735	501	4	False	-0.17	0.855245	75.812	83.312	64.438	68.812	123	136	109	116	0	0	0				1	1	1	1
252	1	23117389	23117799	410	4	False	0.17	0.85376	51.308	50	55.231	63.769	73	67	72	96	0	0	0				1	1	1	1
253	1	23145964	23146327	363	4	False	-0.02	NA	31.909	36.273	27.818	36.364	43	45	37	53	0	0	0				1	1	1	1
254	1	23170850	23171054	204	1	False	0.15	NA	5.167	11.667	8	28	7	14	9	31	0	0	0				0	0	0	1
255	1	23173450	23173769	319	2	False	-0.27	NA	27.8	24.4	11.6	7.4	35	30	14	9	0	0	0				1	1	0	0
256	1	23189712	23191107	1395	4	False	0.15	0.785363	136.432	146.727	159.455	156.795	269	286	332	307	0	0	0				1	1	1	1
257	1	23200457	23200832	375	4	False	-0.07	0.960771	70.917	89.833	79.333	69	103	125	106	93	0	0	0				1	1	1	1
258	1	23202608	23203521	913	4	False	-0.03	0.985246	135.828	157.069	142.966	143.897	295	299	293	306	0	0	0				1	1	1	1
259	1	23228576	23228784	208	2	False	0.05	NA	15.143	27.571	29.429	25.143	19	32	34	31	0	0	0				0	1	1	0
260	1	23255800	23257382	1582	5	False	-0.11	0.845377	272.04	268.66	267.26	212.4	739	742	724	509	1	0	0				1	1	1	1
261	1	23268143	23268418	275	3	False	0.24	0.757067	52.556	51.111	69.556	81.556	65	63	85	99	0	1	1	Mir30a	-3989	upstream	1	0	1	1
262	1	23270640	23271316	676	4	False	0.17	0.821654	91.143	124.667	126.952	124.19	176	240	259	248	0	1	1	Mir30a	-1291	upstream	1	1	1	1
263	1	23271451	23271823	372	4	False	0.19	0.828543	54.083	75.75	82.833	83.667	69	96	118	115	0	1	1	Mir30a	-632	upstream	1	1	1	1
264	1	23274001	23274507	506	4	False	0.23	0.753705	69.375	85.938	86.562	99.375	92	124	116	133	0	1	1	Mir30a	1985	downstream	1	1	1	1
265	1	23284382	23284789	407	4	False	0.23	0.763915	37.308	45.538	53.769	59.846	49	70	74	90	0	1	1	Mir30c-2	-7116	upstream	1	1	1	1
266	1	23286684	23287128	444	4	False	-0.06	0.971751	90.429	94.786	67.929	104.571	137	146	105	174	0	1	1	Mir30c-2	-4795	upstream	1	1	1	1
267	1	23321429	23321741	312	2	False	-0.1	NA	17.3	28.5	11.7	22.4	21	32	15	26	0	0	0				0	1	0	1
268	1	23329969	23330675	706	4	False	0.11	0.932378	26.409	20.136	28.046	21.546	33	31	37	29	0	0	0				1	1	1	1
269	1	23382655	23383760	1105	4	False	-0.11	0.87172	272.771	237.629	249.943	204.943	523	534	458	408	1	1	2	Ogfrl1, Gm19673	-32, 14565	upstream, downstream	1	1	1	1
270	1	23396512	23396754	242	1	False	0.19	NA	9.25	14.125	20.75	28.125	10	18	25	31	0	1	1	Gm19673	1139	in gene	0	0	0	1
271	1	23399618	23399891	273	2	False	0.01	NA	31.375	22.375	34.5	24	38	29	42	29	0	1	1	Gm19673	-1982	upstream	1	0	1	0
272	1	23433642	23434030	388	4	False	-0.15	NA	42.417	38.583	30.5	30.583	62	56	43	44	0	0	0				1	1	1	1
273	1	23480507	23481232	725	4	False	-0.06	0.970951	34.783	50.044	35.348	43.304	65	99	66	83	0	0	0				1	1	1	1
274	1	23487237	23487860	623	4	False	0.11	0.930527	30.79	42.421	35.316	44.895	52	70	55	59	0	0	0				1	1	1	1
275	1	23705622	23705859	237	1	False	0.05	NA	18.375	12.125	26.875	9.875	24	18	33	13	0	0	0				0	0	1	0
276	1	23761962	23763235	1273	6	False	0.02	0.98586	104.225	89.225	101.25	91.725	281	256	278	249	1	1	1	B3gat2	672	in gene	1	1	1	1
277	1	23763697	23764098	401	4	False	0.03	0.985068	97.923	104.538	108.154	97	148	164	161	139	0	1	1	B3gat2	1971	in gene	1	1	1	1
278	1	23792779	23793205	426	4	False	-0.12	0.917116	72.846	57.385	55.077	48.462	113	91	87	76	0	0	1	B3gat2	31066	in gene	1	1	1	1
279	1	23827104	23827523	419	4	False	0.06	0.972151	39.143	43	41.5	51	61	64	64	77	0	0	1	B3gat2	65387	in gene	1	1	1	1
280	1	23892017	23892474	457	4	False	0.25	0.736177	57.286	52.357	71.929	81.5	90	79	116	124	0	0	1	Smap1	30044	in gene	1	1	1	1
281	1	23893688	23894272	584	4	False	0.13	0.90604	32.842	39.211	38.684	44.105	49	65	55	65	0	0	1	Smap1	28309	in gene	1	1	1	1
282	1	23899056	23899449	393	3	False	0.07	NA	27.583	21.167	30.833	32.25	34	28	42	42	0	0	1	Smap1	23037	in gene	1	0	1	1
283	1	23903688	23904052	364	2	False	0.17	NA	11.546	20.182	34.455	24.546	14	24	43	29	0	0	1	Smap1	18419	in gene	0	0	1	1
284	1	23920519	23920921	402	4	False	0.01	0.99418	55.583	59.333	63.667	56	77	77	74	66	0	1	1	Smap1	1569	in gene	1	1	1	1
285	1	23921606	23922694	1088	4	False	0.01	0.994645	163.706	134.265	174.676	121.971	234	210	249	192	1	1	1	Smap1	139	in gene	1	1	1	1
286	1	24005394	24005918	524	4	False	-0.08	0.94482	171.125	210.25	174.5	181.5	253	334	254	267	1	1	2	1110058L19Rik, Fam135a	-16, 94685	upstream, downstream	1	1	1	1
287	1	24007404	24008207	803	4	False	-0.09	0.893261	324.4	349.68	311.36	310.04	590	662	616	620	0	1	2	1110058L19Rik, Fam135a	-2165, 92536	upstream, downstream	1	1	1	1
288	1	24034050	24034336	286	2	False	0.03	NA	18.556	28.111	18.556	26.667	24	39	23	35	0	0	1	Fam135a	66148	in gene	0	1	0	1
289	1	24099608	24100764	1156	4	False	-0.12	0.874289	180.5	158.722	156.417	140.25	358	318	281	253	1	1	1	Fam135a	155	in gene	1	1	1	1
290	1	24107377	24108421	1044	6	False	0.11	0.929219	30.364	42.151	43.121	38.242	67	74	68	74	0	1	1	Fam135a	-7558	upstream	1	1	1	1
291	1	24134846	24135172	326	2	False	0.07	NA	21.727	23.273	19.909	35.091	32	35	30	48	0	0	0				0	1	0	1
292	1	24137161	24137596	435	4	False	0.28	0.68641	34.923	44.615	65.692	61.462	51	67	100	90	0	0	0				1	1	1	1
293	1	24171549	24171806	257	1	False	-0.11	NA	27.375	19.875	15.125	11.125	37	26	22	15	0	1	1	Col9a1	-5933	upstream	1	0	0	0
294	1	24186844	24187454	610	4	False	0.09	0.936787	122.105	127.947	140.421	133.526	224	229	233	252	0	0	1	Col9a1	9539	in gene	1	1	1	1
295	1	24249104	24249472	368	4	False	-0.11	NA	41.75	32.25	37.417	23.917	62	46	56	36	0	0	2	Col9a1, Col19a1	71678, 338149	in gene, downstream	1	1	1	1
296	1	24302710	24303010	300	1	False	-0.09	NA	11.5	27.4	13.8	12	16	40	20	16	0	0	1	Col19a1	284577	in gene	0	1	0	0
297	1	24677784	24678006	222	1	False	-0.1	0.938028	59.429	105.143	60	75.429	66	112	69	82	0	1	1	Lmbrd1	-649	upstream	0	1	0	0
298	1	24678087	24679643	1556	4	False	-0.14	0.726595	295.896	290.979	261.875	252.604	639	653	540	510	1	1	1	Lmbrd1	321	in gene	1	1	1	1
299	1	24699285	24699842	557	4	False	0.01	0.994394	126.667	126.333	137.389	106.889	229	223	245	193	0	0	1	Lmbrd1	21019	in gene	1	1	1	1
300	1	24743238	24743460	222	1	False	-0.08	NA	16.286	25.286	14.429	12	24	28	21	14	0	0	1	Lmbrd1	64805	in gene	0	1	0	0
301	1	24762381	24762612	231	1	False	0.08	NA	11.143	8.571	8.714	26.857	13	12	10	34	0	0	1	Lmbrd1	83952	in gene	0	0	0	1
302	1	25057423	25058239	816	4	False	-0.31	0.268923	305.48	333.36	229.68	253.52	610	648	450	496	0	0	1	Bai3	771876	downstream	1	1	1	1
303	1	25063892	25064458	566	4	False	-0.3	0.526175	152.667	173.833	124.667	122.556	288	330	228	235	0	0	1	Bai3	765532	downstream	1	1	1	1
304	1	25107830	25108030	200	1	False	-0.12	NA	18	28.333	11.833	19.333	20	33	13	23	0	0	1	Bai3	721777	in gene	0	1	0	0
305	1	25228610	25228917	307	3	False	-0.12	NA	27.556	36	35.667	15.333	33	46	45	20	0	0	1	Bai3	600944	in gene	1	1	1	0
306	1	30583962	30584241	279	2	False	-0.22	NA	29.222	41.111	15	15.889	41	57	20	21	0	0	0				1	1	0	0
307	1	30700425	30700908	483	4	False	-0.09	0.943146	62.2	56.333	49.267	54.867	102	105	87	96	0	0	0				1	1	1	1
308	1	30706033	30706533	500	4	False	0.12	0.920624	54.375	63.875	62.562	67.312	88	108	91	103	0	0	0				1	1	1	1
309	1	30718266	30719236	970	4	False	-0.25	0.375137	326.581	352.71	285.935	268.71	690	735	579	597	0	1	1	Gm9898	1204	in gene	1	1	1	1
310	1	30720132	30720957	825	4	False	-0.24	0.675049	119.88	125.04	90.48	102.12	150	167	117	125	0	1	1	Gm9898	-589	upstream	1	1	1	1
311	1	30740768	30741259	491	4	False	0	0.99864	68.562	49.25	63.25	58.625	120	91	121	107	0	0	0				1	1	1	1
312	1	30771792	30772182	390	4	False	-0.05	0.976767	46.75	45.667	43.75	37.75	66	69	62	53	0	0	0				1	1	1	1
313	1	30776186	30777232	1046	4	False	-0.24	0.736564	42.333	54.636	34.182	38.03	107	115	88	101	0	0	0				1	1	1	1
314	1	30778573	30778830	257	1	False	0.08	NA	25.125	23.125	36.375	19.125	32	30	43	23	0	0	0				0	0	1	0
315	1	30805407	30805758	351	2	False	-0.08	NA	18.182	25.818	22	11.909	25	33	30	15	0	0	1	Phf3	57674	in gene	0	1	1	0
316	1	30808201	30808550	349	3	False	-0.03	NA	25.182	29.546	26.454	18.546	34	44	34	24	0	0	1	Phf3	54881	in gene	1	1	1	0
317	1	30839826	30840026	200	1	False	0.04	NA	27.667	18	21.667	18	30	21	27	23	0	0	1	Phf3	23330	in gene	1	0	0	0
318	1	30847313	30847788	475	4	False	-0.14	0.893667	54.867	62.133	43.8	50.667	78	92	60	75	0	0	1	Phf3	15706	in gene	1	1	1	1
319	1	30865926	30866259	333	1	False	0.13	NA	15	15.4	19	32.4	19	21	25	41	0	1	1	Phf3	-2836	upstream	0	0	0	1
320	1	30872866	30874403	1537	4	False	-0.09	0.89466	205.542	196.812	187.792	185.042	450	390	396	369	1	0	1	Phf3	-10378	upstream	1	1	1	1
321	1	30874571	30874892	321	2	False	-0.09	0.943476	72.1	84.2	70.9	86.7	77	93	82	97	0	0	0				0	1	0	1
322	1	30930892	30931171	279	1	False	0.13	NA	19.778	15.556	30.889	20.111	25	18	39	26	0	0	1	Ptp4a1	18724	downstream	0	0	1	0
323	1	30938978	30939182	204	1	False	-0.02	NA	37	29	34.833	29.667	40	34	38	38	0	0	1	Ptp4a1	10675	downstream	1	0	0	0
324	1	30949050	30950415	1365	4	False	-0.27	0.219305	474.395	428.093	377.535	349.116	1038	991	776	770	1	1	1	Ptp4a1	23	in gene	1	1	1	1
325	1	30957669	30957870	201	1	False	-0.02	NA	27.5	13.667	15.167	24.333	30	17	19	26	0	0	1	Ptp4a1	-8014	upstream	1	0	0	0
326	1	31015314	31015591	277	2	False	-0.18	NA	28.444	30.111	21.333	13.778	34	37	30	16	0	0	0				1	1	0	0
327	1	31019277	31019708	431	4	False	0.04	0.980119	32.615	39.385	30.462	45.538	44	51	39	61	0	0	0				1	1	1	1
328	1	31023159	31023501	342	1	False	0.21	NA	14.454	14.364	20.636	31.818	21	23	29	43	0	0	0				0	0	0	1
329	1	31033613	31034464	851	4	False	-0.23	0.4894	311.778	334.704	247.778	281.37	576	679	454	556	0	0	0				1	1	1	1
330	1	31050096	31050770	674	4	False	-0.19	0.734574	225.571	248	185.476	204.571	376	447	296	341	0	0	0				1	1	1	1
331	1	31050978	31051912	934	4	False	-0.21	0.616472	233.483	238.31	202.621	193.931	394	374	320	340	0	0	0				1	1	1	1
332	1	31072736	31073468	732	4	False	-0.2	0.809485	57.739	58.739	44.087	48.739	98	101	83	88	0	0	0				1	1	1	1
333	1	31093761	31095357	1596	7	False	-0.23	0.53916	155.714	165.449	121.082	138.51	340	369	293	334	0	0	0				1	1	1	1
334	1	31102741	31103653	912	4	False	-0.17	0.832876	74.276	74.724	64.759	54.517	115	147	98	95	0	0	0				1	1	1	1
335	1	31133953	31134189	236	3	False	-0.11	NA	37.429	30.571	27.429	19.429	46	37	35	24	0	0	1	4931428L18Rik	88585	downstream	1	1	1	0
336	1	31142298	31142636	338	3	False	-0.01	NA	24.546	22.091	22.636	17.454	31	24	26	26	0	0	1	4931428L18Rik	80189	in gene	1	1	1	0
337	1	31143485	31144020	535	4	False	0.04	0.983225	32	29.118	25.588	38.118	42	45	38	58	0	0	1	4931428L18Rik	78904	in gene	1	1	1	1
338	1	31149786	31150891	1105	4	False	-0.05	0.965372	133.857	130.2	123.6	128.257	190	214	229	229	0	0	1	4931428L18Rik	72318	in gene	1	1	1	1
339	1	31153063	31153363	300	2	False	0.39	0.409031	61.667	52.889	96.222	91.778	79	65	116	116	0	0	1	4931428L18Rik	69443	in gene	0	0	1	1
340	1	31153854	31154325	471	4	False	-0.09	0.937722	147.267	133.933	118.133	132.867	219	223	187	206	0	0	1	4931428L18Rik	68567	in gene	1	1	1	1
341	1	33176081	33176427	346	4	False	-0.07	NA	27.636	31.909	28.091	22	36	39	39	27	0	0	0				1	1	1	1
342	1	33363019	33363383	364	4	False	-0.04	NA	29.909	44.091	29.818	42.455	37	64	43	60	0	0	0				1	1	1	1
343	1	33370677	33371359	682	4	False	-0.19	0.751399	199.667	247.333	207.524	174.905	352	437	362	302	0	0	0				1	1	1	1
344	1	33375461	33376246	785	6	False	-0.23	0.736177	76.083	90.167	62.333	59.458	115	150	101	108	0	0	0				1	1	1	1
345	1	33383699	33384653	954	4	False	-0.27	0.535811	169.433	208.033	126.767	164.867	344	422	260	309	0	0	0				1	1	1	1
346	1	33398060	33398907	847	4	False	-0.12	0.871508	210.385	208.462	184.692	188.962	351	404	302	310	0	0	0				1	1	1	1
347	1	33488336	33489004	668	4	False	0.2	0.815496	40.667	53.333	49.714	73.571	79	92	98	150	0	0	1	Prim2	181088	in gene	1	1	1	1
348	1	33565764	33566196	432	4	False	0.04	0.983679	47.385	39.385	46.231	47.692	70	52	69	72	0	0	1	Prim2	103778	in gene	1	1	1	1
349	1	33577571	33578027	456	4	False	0.05	NA	25.643	40.786	29.071	44.071	37	59	40	66	0	0	1	Prim2	91959	in gene	1	1	1	1
350	1	33583521	33584636	1115	4	False	0.13	0.854861	137.176	166.265	149.588	175.324	247	292	278	323	0	0	1	Prim2	85680	in gene	1	1	1	1
351	1	33591997	33592552	555	4	False	-0.09	0.943718	48.944	64.167	48.778	45.111	88	107	85	78	0	0	1	Prim2	77484	in gene	1	1	1	1
352	1	33645687	33646148	461	4	False	-0.06	0.967559	48.267	56.8	50.2	44.267	79	98	81	66	0	0	1	Prim2	23841	in gene	1	1	1	1
353	1	33657493	33658141	648	4	False	0.01	0.990699	352.7	378	358.65	358.9	692	723	663	667	0	0	1	Prim2	11941	in gene	1	1	1	1
354	1	33658289	33658549	260	1	False	-0.12	0.916982	59.875	80.75	55.75	51.875	74	92	67	61	0	0	1	Prim2	11339	in gene	0	1	0	0
355	1	33669431	33670671	1240	4	False	0.06	0.953919	141.744	132.282	151.667	127.744	280	260	320	258	1	2	2	Prim2, 1700001G17Rik	-293, 227	upstream, in gene	1	1	1	1
356	1	33684428	33684884	456	4	False	-0.11	0.929227	56	59.143	40.071	49.571	88	92	70	78	0	0	0				1	1	1	1
357	1	33710719	33710919	200	1	False	0.12	NA	10.714	12.429	23	16.714	13	16	27	21	0	0	1	Rab23	-9077	upstream	0	0	1	0
358	1	33719610	33720415	805	4	False	-0.06	0.958311	139.08	133.56	141.28	112.04	252	263	237	208	1	1	1	Rab23	116	in gene	1	1	1	1
359	1	33733015	33733471	456	4	False	0.29	0.656214	27	46.214	47.5	69.071	42	71	74	102	0	0	1	Rab23	13347	in gene	1	1	1	1
360	1	33733960	33734626	666	4	False	0.08	0.957784	44.286	49.809	49.667	46	63	75	74	75	0	0	1	Rab23	14397	in gene	1	1	1	1
361	1	33739300	33739712	412	4	False	0.19	0.831091	56.615	63.077	75.385	63.538	92	103	131	102	0	0	2	Rab23, Bag2	19610, 18244	in gene, downstream	1	1	1	1
362	1	33742871	33743251	380	4	False	0.07	NA	34.333	26.75	34.917	36.333	50	42	47	52	0	0	2	Rab23, Bag2	23165, 14689	downstream, downstream	1	1	1	1
363	1	33756272	33756638	366	4	False	0.04	0.983225	73	60.455	59.636	71.636	97	73	72	86	0	1	2	Bag2, Zfp451	1295, 57972	in gene, downstream	1	1	1	1
364	1	33756841	33757222	381	2	False	0.15	0.890941	38	47	48	52.167	46	54	54	58	0	1	2	Bag2, Zfp451	719, 57396	in gene, downstream	0	1	0	1
365	1	33757493	33758169	676	4	False	0.04	0.980351	150.048	130.571	156.762	127.762	234	201	244	197	1	1	2	Bag2, Zfp451	-81, 56596	upstream, downstream	1	1	1	1
366	1	33813941	33814805	864	4	False	-0.1	0.911522	206.037	184.889	182.185	165.704	420	357	369	312	1	1	1	Zfp451	54	in gene	1	1	1	1
367	1	33945006	33945242	236	1	False	0.07	NA	18.857	14.571	26	16.857	23	17	31	25	0	0	0				0	0	1	0
368	1	34005710	34006021	311	3	False	0.08	NA	20.8	25.7	24.6	29.7	28	38	33	38	1	1	1	Dst	-5960	upstream	0	1	1	1
369	1	34011017	34011731	714	4	False	-0.1	0.940416	43.909	42.636	45.455	26.546	67	66	80	43	1	1	1	Dst	-451	upstream	1	1	1	1
370	1	34061096	34061478	382	4	False	0.01	0.998434	58.667	47.833	49.75	54.75	89	73	77	84	0	0	1	Dst	49462	in gene	1	1	1	1
371	1	34076935	34077708	773	4	False	-0.02	0.990283	35.583	45.958	39.208	39.417	78	100	83	90	0	0	1	Dst	65496	in gene	1	1	1	1
372	1	34103623	34104099	476	4	False	0.29	NA	20.533	20.467	33	37.267	33	30	45	55	0	0	1	Dst	92036	in gene	1	1	1	1
373	1	34109862	34110088	226	2	False	0.31	NA	8.714	7.571	24.857	27.143	12	9	29	32	0	0	1	Dst	98150	in gene	0	0	1	1
374	1	34117925	34118127	202	1	False	-0.1	0.94015	79.167	53.333	50.833	61.833	87	62	54	67	0	0	1	Dst	106201	in gene	1	0	0	0
375	1	34120598	34121839	1241	5	False	0.17	0.757067	128.154	135.795	135.077	158.59	264	292	286	334	0	0	1	Dst	109393	in gene	1	1	1	1
376	1	34122369	34122570	201	1	False	0.16	0.867686	55.5	54.167	76.333	64.167	63	57	88	75	0	0	1	Dst	110644	in gene	0	0	1	0
377	1	34122969	34123596	627	4	False	-0.11	0.928565	91.15	91	69.65	86	134	127	114	144	0	0	1	Dst	111457	in gene	1	1	1	1
378	1	34131467	34131766	299	4	False	-0.19	NA	51	44.333	35.222	41.556	62	56	45	52	0	0	1	Dst	119791	in gene	1	1	1	1
379	1	34132919	34133756	837	4	False	-0.24	0.745883	59.269	64.423	46.231	46.769	94	90	61	89	0	0	1	Dst	121512	in gene	1	1	1	1
380	1	34140053	34140653	600	4	False	-0.26	0.410854	429	419.263	336.579	343.895	759	761	610	613	0	0	1	Dst	128528	in gene	1	1	1	1
381	1	34143041	34143527	486	4	False	-0.04	0.977185	140.267	156.133	144.6	143.667	192	202	189	192	0	0	1	Dst	131459	in gene	1	1	1	1
382	1	34144563	34145320	757	4	False	-0.05	0.965372	192.5	217.417	198.5	184.583	382	431	383	369	0	0	1	Dst	133116	in gene	1	1	1	1
383	1	34148058	34148357	299	4	False	-0.02	0.990699	78.4	106.2	91.1	99.1	100	131	120	135	0	0	1	Dst	136382	in gene	1	1	1	1
384	1	34164576	34164960	384	4	False	-0.03	0.987112	56.769	58.231	56.846	54.308	84	87	81	87	0	0	1	Dst	152943	in gene	1	1	1	1
385	1	34167585	34168257	672	4	False	0	0.998589	50.429	51.095	47.667	52.619	96	92	81	96	0	0	1	Dst	156096	in gene	1	1	1	1
386	1	34190071	34190301	230	2	False	0.03	NA	25.286	28.571	28.286	23.286	31	32	33	27	0	0	1	Dst	178361	in gene	0	1	1	0
387	1	34218340	34219131	791	4	False	0.09	0.938802	60.917	71	74.375	71.458	125	148	177	178	0	0	1	Dst	206910	in gene	1	1	1	1
388	1	34223866	34224267	401	4	False	-0.13	NA	33	43	36.462	28.615	49	60	58	41	0	0	1	Dst	212241	in gene	1	1	1	1
389	1	34229689	34230153	464	4	False	0.07	0.962174	45.867	48	52.533	54.2	72	71	84	87	0	0	1	Dst	218096	in gene	1	1	1	1
390	1	34236260	34236829	569	4	False	0.2	0.801993	78.588	90.235	98.294	107.765	134	152	164	188	0	0	1	Dst	224719	in gene	1	1	1	1
391	1	34253753	34254364	611	4	False	0.1	0.940437	36.105	22.421	32.737	34.684	57	36	45	57	0	0	1	Dst	242233	in gene	1	1	1	1
392	1	34290420	34290702	282	1	False	-0.15	NA	26.444	18.444	19.222	10.889	31	22	24	14	0	0	1	Dst	278736	in gene	1	0	0	0
393	1	34298635	34299068	433	4	False	-0.05	0.972376	37	46.692	41.538	37.538	54	72	59	55	0	0	1	Dst	287026	in gene	1	1	1	1
394	1	34300032	34300299	267	2	False	0.02	NA	12.222	26.556	24.444	16.333	19	31	32	20	0	0	1	Dst	288340	in gene	0	1	1	0
395	1	34326918	34327299	381	3	False	0	NA	17.583	25.5	21.417	26.25	23	30	29	34	0	0	0				0	1	1	1
396	1	34409912	34410215	303	1	False	0.15	NA	17.5	14	30	18.4	22	20	40	24	0	0	1	Gm3052	7935	downstream	0	0	1	0
397	1	34432905	34433524	619	4	False	-0.1	0.935235	55.263	67.632	59.474	53.526	70	90	86	72	0	2	3	Mir5103, Ccdc115, Imp4	-15, 6458, -6615	upstream, downstream, upstream	1	1	1	1
398	1	34433885	34434356	471	4	False	0.14	0.893667	54.067	51.4	63.067	57.4	64	63	74	75	0	2	3	Mir5103, Ccdc115, Imp4	-921, 5552, -5709	upstream, downstream, upstream	1	1	1	1
399	1	34434746	34435140	394	4	False	-0.15	0.852579	165.308	192.769	144.077	156.846	217	260	192	221	0	2	3	Mir5103, Ccdc115, Imp4	-1744, 4729, -4886	upstream, downstream, upstream	1	1	1	1
400	1	34439109	34440223	1114	4	False	-0.18	0.56302	459.324	469.912	409.882	385.324	699	712	616	637	1	4	4	Mir5103, Ccdc115, Imp4, D1Ertd448e	-6467, 6, -163, -6124	upstream, in gene, upstream, upstream	1	1	1	1
401	1	34459409	34460400	991	4	False	-0.01	0.995958	369.645	378.29	386.548	335.194	739	781	781	661	1	1	1	Ptpn18	158	in gene	1	1	1	1
402	1	34472461	34473502	1041	4	False	0.12	0.889564	109.469	103.656	118.688	114.688	183	171	184	164	1	0	1	Ptpn18	13235	in gene	1	1	1	1
403	1	34480865	34481145	280	2	False	0.15	NA	15.625	18.875	37.375	28.625	19	22	47	35	0	0	1	Ptpn18	21259	downstream	0	0	1	1
404	1	34485526	34486228	702	4	False	0.19	0.83004	33.864	40.682	46.591	49	54	74	72	94	0	0	0				1	1	1	1
405	1	34536801	34537204	403	4	False	-0.11	NA	44.167	34.583	35.25	27.25	59	43	50	38	0	1	1	Cfc1	1354	in gene	1	1	1	1
406	1	34579406	34579950	544	4	False	0.22	0.790199	34.765	27.059	41.176	40	54	49	64	64	1	1	1	Amer3	-15	upstream	1	1	1	1
407	1	34602338	34602729	391	4	False	-0.03	NA	44.583	35.333	40	36.833	67	46	62	51	0	0	0				1	1	1	1
408	1	34642585	34642790	205	2	False	0.02	NA	26.857	10.429	12.857	26.714	33	15	20	33	0	1	1	AA619741	-6477	upstream	1	0	0	1
409	1	34677672	34678415	743	4	False	-0.04	0.979442	58.044	69.609	58.652	53.435	98	122	108	77	1	0	0				1	1	1	1
410	1	34678745	34679002	257	1	False	0.11	NA	9	27.75	21.125	30.625	12	32	26	36	0	0	0				0	0	0	1
411	1	34700576	34700776	200	1	False	-0.13	NA	17.143	23.571	9.429	14.286	22	25	11	23	0	0	0				0	1	0	0
412	1	34738327	34739057	730	4	False	0.17	0.84629	60.435	54.217	67.87	65.043	104	86	118	104	0	0	0				1	1	1	1
413	1	34750729	34750953	224	1	False	-0.02	NA	14.286	27.714	18	21.429	18	32	21	23	1	0	0				0	1	0	0
414	1	34793325	34794131	806	4	False	-0.1	0.937722	58.16	54.92	48.84	50.08	94	114	91	99	0	0	1	Arhgef4	-7994	upstream	1	1	1	1
415	1	34801485	34802660	1175	4	False	0.01	0.997692	127.162	124.405	139.135	116.892	283	291	291	279	1	1	1	Arhgef4	350	in gene	1	1	1	1
416	1	34814991	34815341	350	4	False	0.11	0.923826	118.182	111	131.545	116.091	151	144	174	158	0	0	2	Arhgef4, Fam168b	13444, 27884	downstream, in gene	1	1	1	1
417	1	34815738	34816344	606	4	False	-0.08	0.930579	294.842	303.158	282.421	278.632	495	524	475	461	0	0	2	Arhgef4, Fam168b	14319, 27009	downstream, in gene	1	1	1	1
418	1	34819199	34819698	499	4	False	0.1	0.906663	223.5	229.562	231.438	256.938	340	378	342	378	0	0	2	Arhgef4, Fam168b	17726, 23602	downstream, in gene	1	1	1	1
419	1	34823210	34823947	737	4	False	0.08	0.933613	189.783	206.87	201.13	214.565	321	399	321	408	0	0	1	Fam168b	19472	in gene	1	1	1	1
420	1	34834717	34835421	704	4	False	-0.17	0.792908	182.045	195.091	154.864	158.273	340	363	309	306	0	0	1	Fam168b	7981	in gene	1	1	1	1
421	1	34839257	34839491	234	3	False	0.06	0.971525	86.625	99.75	111.625	98	96	119	135	117	0	0	1	Fam168b	3676	in gene	0	1	1	1
422	1	34842460	34843672	1212	4	False	-0.03	0.980698	147.842	115.026	133.658	118.711	281	225	243	198	1	2	2	Fam168b, Plekhb2	-16, -6893	upstream, upstream	1	1	1	1
423	1	34849712	34850801	1089	5	False	0.01	0.994058	116.265	110.647	124.971	108.529	258	259	282	226	1	2	2	Fam168b, Plekhb2	-7206, 297	upstream, in gene	1	1	1	1
424	1	34851490	34852009	519	4	False	0.12	0.90604	117.875	117.875	139.5	129.375	177	191	211	191	0	1	2	Fam168b, Plekhb2	-8699, 1790	upstream, in gene	1	1	1	1
425	1	34858734	34859029	295	2	False	-0.1	NA	24.222	27.444	22.667	19.556	30	35	27	24	0	0	1	Plekhb2	8922	in gene	1	1	0	0
426	1	34864126	34864962	836	4	False	0.01	0.994023	176.296	179.778	165.259	184.704	371	364	338	365	0	0	1	Plekhb2	14585	in gene	1	1	1	1
427	1	34867233	34867582	349	4	False	-0.02	0.992639	108.9	101.5	89.2	112.7	158	147	128	161	0	0	1	Plekhb2	17448	in gene	1	1	1	1
428	1	34875048	34876060	1012	4	False	-0.06	0.959062	72.903	82.839	73.936	69.774	126	147	109	137	0	0	1	Plekhb2	25595	in gene	1	1	1	1
429	1	34891565	34891919	354	3	False	0.07	NA	36.182	20.182	35.182	28.273	51	26	45	37	0	0	0				1	0	1	1
430	1	34896954	34897228	274	3	False	0.1	NA	31.333	17.667	26.333	32.222	43	24	34	45	0	0	0				1	0	1	1
431	1	34966541	34967345	804	4	False	0.23	0.744964	58.76	68.04	69.68	89.12	138	147	139	187	0	0	0				1	1	1	1
432	1	35094560	35095304	744	4	False	0	0.999307	49.208	68.542	60.042	59.125	108	152	134	137	0	0	0				1	1	1	1
433	1	35385306	35385785	479	4	False	0.07	NA	30.333	28.8	29.267	37.067	46	41	44	58	0	0	0				1	1	1	1
434	1	35600832	35601343	511	4	False	0.2	0.817169	54	65.562	60	84.875	98	118	107	149	0	0	0				1	1	1	1
435	1	35814267	35814495	228	1	False	0.05	NA	19.571	22.429	21.571	28.857	22	26	24	33	0	0	0				0	0	0	1
436	1	35839459	35839744	285	4	False	-0.08	NA	28.333	24	25.111	24.889	34	30	32	32	0	0	0				1	1	1	1
437	1	35862406	35862825	419	4	False	0.08	NA	30.231	28.385	35.615	37.154	39	35	44	55	0	0	0				1	1	1	1
438	1	35869657	35869926	269	1	False	-0.02	NA	9.667	26.222	14.778	19.111	17	31	18	23	0	0	0				0	1	0	0
439	1	35879592	35880001	409	2	False	0.08	NA	20.923	28	18.462	28	28	35	22	32	0	0	0				0	1	0	1
440	1	35931096	35931376	280	1	False	0.08	NA	16.556	21.778	18.778	27.778	21	27	24	32	0	0	0				0	0	0	1
441	1	35973243	35973966	723	4	False	-0.3	0.626217	57.783	74.435	47.261	43.913	89	116	89	81	0	0	0				1	1	1	1
442	1	36013652	36014306	654	4	False	0.03	0.9872	88.238	96.286	89.429	95.191	158	194	176	170	0	0	0				1	1	1	1
443	1	36017094	36017465	371	2	False	0.38	NA	13.727	22.091	37.364	40.455	17	25	46	47	0	0	0				0	0	1	1
444	1	36030444	36030713	269	2	False	-0.08	NA	24.75	18.625	17.125	22	28	20	23	25	0	0	0				1	0	0	1
445	1	36038808	36039134	326	4	False	0.09	NA	24.1	27.8	27.4	32.7	34	37	37	44	0	0	0				1	1	1	1
446	1	36059966	36061077	1111	5	False	0.21	0.704002	107	110.086	122.971	130.943	165	171	193	206	0	1	1	Hs6st1	-7879	upstream	1	1	1	1
447	1	36064798	36065297	499	4	False	-0.11	0.903602	238.875	223.125	199.5	218.75	348	349	302	319	0	1	1	Hs6st1	-3353	upstream	1	1	1	1
448	1	36067977	36068606	629	4	False	-0.02	0.99206	328.579	264.842	333.947	243.842	504	409	513	387	1	1	1	Hs6st1	-109	upstream	1	1	1	1
449	1	36068972	36069787	815	4	False	0.11	0.888713	163.2	157.12	179.64	172.24	248	255	268	315	1	1	1	Hs6st1	979	in gene	1	1	1	1
450	1	36073229	36073488	259	1	False	0	0.999128	96	76.125	86.75	78.375	113	97	97	90	0	0	1	Hs6st1	4958	in gene	1	0	0	0
451	1	36078207	36078651	444	4	False	0.1	0.935235	41.929	56.071	63.214	45.071	57	76	86	68	0	0	1	Hs6st1	10029	in gene	1	1	1	1
452	1	36079510	36080098	588	4	False	-0.05	0.973915	69.895	69.684	65.158	61.158	109	108	92	91	0	0	1	Hs6st1	11404	in gene	1	1	1	1
453	1	36083615	36083891	276	3	False	-0.03	NA	40.333	41.333	34.222	28.667	51	53	41	37	0	0	1	Hs6st1	15353	in gene	1	1	1	0
454	1	36089592	36089806	214	1	False	0	NA	22.571	17.714	25.429	20.714	25	24	28	28	0	0	1	Hs6st1	21299	in gene	0	0	1	0
455	1	36095404	36095996	592	4	False	0.11	NA	23	24.556	21.556	32.667	37	36	31	40	0	0	1	Hs6st1	27300	in gene	1	1	1	1
456	1	36134649	36134927	278	4	False	0.1	NA	32.556	33.333	34.667	42.333	46	46	44	58	0	0	1	Uggt1	109514	downstream	1	1	1	1
457	1	36149456	36149656	200	1	False	0.13	NA	15.667	15.167	20.667	28.833	20	19	24	33	0	0	1	Uggt1	94746	in gene	0	0	0	1
458	1	36243812	36244647	835	4	False	-0.1	0.883761	301.846	296.654	285.5	257.423	613	585	545	507	1	1	1	Uggt1	73	in gene	1	1	1	1
459	1	36252784	36253249	465	4	False	-0.13	0.903602	93.4	79.533	66.4	79.133	153	134	115	126	0	0	1	Uggt1	-8714	upstream	1	1	1	1
460	1	36254668	36255450	782	4	False	0.22	0.732706	92.917	93.5	110.167	119.542	131	124	152	171	0	0	1	Neurl3	18366	downstream	1	1	1	1
461	1	36259184	36259736	552	4	False	-0.03	0.983696	122.765	148.706	130.882	136.353	211	279	210	236	0	0	1	Neurl3	13965	downstream	1	1	1	1
462	1	36265103	36265365	262	1	False	0.09	NA	11.5	17.5	13	24.25	15	24	19	28	0	0	1	Neurl3	8191	in gene	0	0	0	1
463	1	36269307	36269590	283	2	False	0.07	NA	26.778	36	34.778	37.444	37	43	41	44	1	0	1	Neurl3	3977	in gene	0	1	1	0
464	1	36272635	36272835	200	1	False	0.1	NA	41.571	43.714	49.429	54.857	50	52	55	64	0	1	1	Neurl3	690	in gene	0	0	0	1
465	1	36273330	36273625	295	3	False	0.29	0.656316	39.889	45.444	68.222	58.444	48	55	78	67	0	1	1	Neurl3	-52	upstream	0	1	1	1
466	1	36274369	36274894	525	4	False	0.37	0.422659	78.188	73.562	121.438	97.25	102	112	154	132	0	1	1	Neurl3	-1206	upstream	1	1	1	1
467	1	36277325	36277595	270	2	False	0.19	0.830592	64.875	53.125	92.125	65.75	84	72	113	81	0	1	1	Neurl3	-4035	upstream	1	0	1	0
468	1	36279127	36279619	492	4	False	0.26	0.697129	81.875	88.688	94.5	117.562	137	148	145	190	0	1	1	Neurl3	-5948	upstream	1	1	1	1
469	1	36280864	36281374	510	4	True	0.73	0.00576293	32.938	42.188	85.688	102.438	49	64	118	152	0	1	1	Neurl3	-7694	upstream	1	1	1	1
470	1	36302345	36302736	391	4	False	0.1	0.932418	137.417	106.667	136.167	123.917	201	155	195	174	0	1	1	Arid5a	-5193	upstream	1	1	1	1
471	1	36303314	36303974	660	4	False	-0.15	0.848291	181.143	154.762	155.476	134.286	371	308	277	253	0	1	1	Arid5a	-4089	upstream	1	1	1	1
472	1	36307334	36308307	973	4	False	-0.11	0.874289	249.4	229.867	222.467	211.5	428	409	363	354	1	1	1	Arid5a	87	in gene	1	1	1	1
473	1	36309636	36309843	207	2	False	0.12	0.919185	79	75.167	91.333	84	88	82	103	89	0	1	1	Arid5a	2006	in gene	0	0	1	1
474	1	36323069	36323728	659	4	False	0.19	0.787002	93	119.762	125.952	124.19	170	208	225	219	0	0	1	Arid5a	15665	in gene	1	1	1	1
475	1	36324019	36324451	432	4	False	0.33	0.520628	106.929	99.5	147.071	134.571	163	161	237	209	0	0	1	Arid5a	16502	downstream	1	1	1	1
476	1	36368442	36369464	1022	4	False	-0.12	0.87172	154.531	138.531	130.219	122.844	266	234	205	201	1	1	1	Kansl3	228	in gene	1	1	1	1
477	1	36432837	36433468	631	4	False	0.47	0.155405	77.737	73.632	114.789	125.368	141	141	207	225	0	0	1	Lman2l	12087	in gene	1	1	1	1
478	1	36444652	36445642	990	4	False	-0.1	0.88084	249.097	260.323	244.903	207.871	613	635	591	483	1	1	1	Lman2l	92	in gene	1	1	1	1
479	1	36465882	36466138	256	1	False	-0.14	NA	13.625	24	15.5	4.625	16	30	21	6	0	1	1	Cnnm4	-5587	upstream	0	1	0	0
480	1	36471103	36472221	1118	4	False	-0.1	0.903571	189.6	161.314	178.971	141.543	329	248	287	242	1	1	1	Cnnm4	65	in gene	1	1	1	1
481	1	36480173	36480848	675	4	False	0.1	0.940971	27.714	30.905	36.619	26.905	42	43	58	38	0	0	1	Cnnm4	8913	in gene	1	1	1	1
482	1	36485217	36485433	216	1	False	0.1	NA	21	21.5	24.333	29.5	24	24	28	33	0	0	1	Cnnm4	13728	in gene	0	0	0	1
483	1	36492370	36492862	492	4	False	0.37	0.462117	53.267	67.267	85.467	88.933	81	108	146	145	0	0	1	Cnnm4	21019	in gene	1	1	1	1
484	1	36501236	36501690	454	4	False	0.15	0.884736	55.5	57.429	63.857	74.643	82	91	105	124	0	0	1	Cnnm4	29866	in gene	1	1	1	1
485	1	36511445	36512238	793	4	False	-0.11	0.846198	374.24	363.88	337.8	307.64	664	704	616	586	1	1	2	Cnnm4, Cnnm3	40244, -35	downstream, upstream	1	1	1	1
486	1	36512537	36512843	306	3	False	0.1	0.939745	76.3	65.7	82.9	73	82	80	96	84	1	1	2	Cnnm4, Cnnm3	41093, 814	downstream, in gene	1	0	1	1
487	1	36534523	36535041	518	4	False	0.05	0.964741	252.588	258.353	260.471	260.294	362	377	379	384	0	1	3	Cnnm3, Ankrd23, Ankrd39	22906, 947, 12419	downstream, in gene, downstream	1	1	1	1
488	1	36535942	36536621	679	4	False	0.16	0.753406	321.333	331.19	344.81	367.619	506	552	557	608	0	1	3	Cnnm3, Ankrd23, Ankrd39	24405, -552, 10920	downstream, upstream, downstream	1	1	1	1
489	1	36538785	36539591	806	4	False	-0.03	0.972376	319.52	347.44	319.88	304.76	694	791	660	671	0	1	3	Ankrd23, Ankrd39, Sema4c	-3459, 8013, 19193	upstream, in gene, downstream	1	1	1	1
490	1	36546817	36547803	986	4	False	-0.04	0.959838	375.5	369.933	378.067	333.467	864	846	863	762	1	1	2	Ankrd39, Sema4c	-109, 11071	upstream, downstream	1	1	1	1
491	1	36556565	36558988	2423	4	False	-0.07	0.908378	233.303	229.342	219.118	204.25	407	391	383	323	1	1	3	Ankrd39, Sema4c, Fam178b	-10575, 605, 125407	upstream, in gene, downstream	1	1	1	1
492	1	36570467	36570911	444	4	False	0.28	0.657561	80.154	95.846	127.154	123.846	110	127	179	182	0	0	1	Fam178b	112494	in gene	1	1	1	1
493	1	36573405	36573853	448	4	False	-0.15	0.875826	105.357	102.214	91.714	84.857	157	153	141	128	0	0	1	Fam178b	109554	in gene	1	1	1	1
494	1	36574246	36574536	290	3	False	0.02	0.990878	53	80.778	77.778	58.222	64	103	96	67	0	0	1	Fam178b	108792	in gene	0	1	1	1
495	1	36579995	36581212	1217	4	False	0.13	0.875503	82.395	91.474	95.79	89.947	143	202	169	171	0	0	1	Fam178b	102580	in gene	1	1	1	1
496	1	36589237	36589531	294	2	False	-0.21	0.805256	72	69.111	49.778	46.889	85	88	56	57	0	0	1	Fam178b	93799	in gene	1	1	0	0
497	1	36592765	36593583	818	4	False	-0.04	0.969398	184.885	190.769	190.615	161.115	395	392	387	335	0	0	1	Fam178b	90009	in gene	1	1	1	1
498	1	36595460	36596412	952	5	False	-0.13	0.883027	112.793	111.069	92.276	104.034	196	198	144	171	0	0	1	Fam178b	87247	in gene	1	1	1	1
499	1	36603298	36603805	507	4	False	-0.04	0.983268	47.4	52.933	45.133	47.8	67	78	63	66	0	0	1	Fam178b	79632	in gene	1	1	1	1
500	1	36608199	36608793	594	4	False	0.16	0.869354	47.222	68.889	60.278	69	68	103	85	100	0	0	1	Fam178b	74687	in gene	1	1	1	1
501	1	36609554	36609925	371	4	False	0.15	NA	33.083	36.167	48.917	39.5	45	54	72	49	0	0	1	Fam178b	73444	in gene	1	1	1	1
502	1	36616025	36616271	246	2	False	0	NA	19.875	34.75	20.125	27.5	25	42	30	32	0	0	1	Fam178b	67035	in gene	0	1	0	1
503	1	36625583	36625917	334	3	False	0.05	NA	21.1	32.5	20.2	41.9	30	42	25	54	0	0	1	Fam178b	57433	in gene	1	1	0	1
504	1	36634880	36635491	611	4	False	-0.01	0.995128	91.65	80.6	82.1	78.05	178	155	163	146	0	0	1	Fam178b	47998	in gene	1	1	1	1
505	1	36664488	36664860	372	2	False	0.05	NA	13.364	27	25.182	20.909	19	39	32	28	0	0	1	Fam178b	18509	in gene	0	1	1	0
506	1	36684031	36684555	524	4	False	-0.07	0.961673	71.823	83.765	70.941	71.941	133	162	134	132	0	2	2	Fam178b, Cox5b	-1110, -7194	upstream, upstream	1	1	1	1
507	1	36691126	36691902	776	4	False	-0.11	0.887698	232.792	255	225.917	212.583	444	539	457	441	1	1	3	Fam178b, Cox5b, Actr1b	-8331, 27, 18411	upstream, in gene, downstream	1	1	1	1
508	1	36708545	36709046	501	4	False	0.38	0.30276	136.267	124.533	179.867	203	192	182	244	290	0	2	2	Actr1b, 4933424G06Rik	1130, -5743	in gene, upstream	1	1	1	1
509	1	36709221	36710331	1110	4	False	-0.1	0.865063	280.588	262.588	251.529	236.912	627	602	542	537	1	2	2	Actr1b, 4933424G06Rik	149, -4762	in gene, upstream	1	1	1	1
510	1	36737286	36737673	387	4	False	0.1	NA	29.417	45.417	43.083	35.833	46	65	66	52	0	0	1	4933424G06Rik	22941	in gene	1	1	1	1
511	1	36744472	36744948	476	4	False	0.12	0.921415	35.8	42.8	43.467	50.333	51	70	62	79	0	0	1	4933424G06Rik	30172	in gene	1	1	1	1
512	1	36784583	36785590	1007	4	False	0.06	0.965484	70.129	70.613	81.387	66.452	190	174	198	162	0	0	2	Zap70, Tmem131	23225, 154441	downstream, downstream	1	1	1	1
513	1	36864952	36865526	574	3	False	0.07	NA	15.444	26.889	23.556	24.667	26	41	41	32	0	0	1	Tmem131	74288	in gene	0	1	1	1
514	1	36874558	36875449	891	4	False	0	0.998434	199.464	211.036	196.429	192	430	419	396	368	0	0	1	Tmem131	64524	in gene	1	1	1	1
515	1	36883741	36884278	537	4	False	0	0.998589	54.588	75.647	63.765	65.294	99	134	104	101	0	0	1	Tmem131	55518	in gene	1	1	1	1
516	1	36888896	36889495	599	4	False	-0.02	0.990283	82.421	97.526	84.105	92.158	141	166	153	150	0	0	1	Tmem131	50332	in gene	1	1	1	1
517	1	36893179	36893611	432	4	False	-0.1	0.935235	78.071	87.571	64.5	78.286	119	133	97	121	0	0	1	Tmem131	46132	in gene	1	1	1	1
518	1	36903888	36905289	1401	4	False	-0.06	0.958009	107.25	112.068	102.114	99.886	202	181	220	227	0	0	1	Tmem131	34939	in gene	1	1	1	1
519	1	36909905	36910388	483	4	False	0.08	0.953407	36.933	41.333	39.067	37.533	60	69	56	58	0	0	1	Tmem131	29381	in gene	1	1	1	1
520	1	36914415	36914818	403	4	False	-0.05	0.976333	41.308	61.615	40.231	56.769	61	95	62	84	0	0	1	Tmem131	24911	in gene	1	1	1	1
521	1	36919798	36920897	1099	4	False	-0.15	0.78825	212.743	209.971	185.571	178.857	405	398	341	318	0	0	1	Tmem131	19180	in gene	1	1	1	1
522	1	36927671	36928004	333	4	False	0.13	0.915735	48.545	68.091	67.364	74.727	71	92	98	99	0	0	1	Tmem131	11690	in gene	1	1	1	1
523	1	36928325	36929205	880	4	False	0.21	0.773686	51.519	57.889	64.481	74	81	85	100	141	0	0	1	Tmem131	10762	in gene	1	1	1	1
524	1	36939019	36940244	1225	4	False	-0.15	0.747586	248.816	256.289	225.132	205.711	491	514	383	385	1	1	1	Tmem131	-104	upstream	1	1	1	1
525	1	37018906	37019461	555	4	False	-0.07	0.964363	37.611	42.889	43.389	29.722	61	65	70	53	0	0	1	Vwa3b	-10121	upstream	1	1	1	1
526	1	37028938	37029795	857	4	False	-0.12	0.91528	70.556	75.37	67.704	60.778	133	129	122	101	1	1	1	Vwa3b	62	in gene	1	1	1	1
527	1	37040996	37041622	626	4	False	-0.09	0.945956	62.684	77.842	62.368	62.684	109	140	121	118	0	0	1	Vwa3b	12005	in gene	1	1	1	1
528	1	37056748	37057727	979	4	False	-0.19	0.654628	257.5	292.933	235.3	228.7	448	508	365	360	0	0	1	Vwa3b	27933	in gene	1	1	1	1
529	1	37077324	37077665	341	2	False	-0.13	NA	38	25	19.364	19.273	51	34	23	21	0	0	1	Vwa3b	48190	in gene	1	1	0	0
530	1	37077980	37078246	266	1	False	-0.14	NA	27.444	20.111	13.444	21.444	31	25	15	27	0	0	1	Vwa3b	48809	in gene	1	0	0	0
531	1	37181664	37182029	365	4	False	-0.16	NA	26.417	49.667	28.25	27.417	33	72	35	38	0	0	1	Vwa3b	152542	in gene	1	1	1	1
532	1	37218433	37218733	300	3	False	-0.11	NA	25	32.667	26.111	19.889	34	46	36	29	0	1	1	Cnga3	-678	upstream	1	1	1	0
533	1	37230858	37231908	1050	4	False	-0.15	0.793938	164.727	175.242	143.97	152.333	349	385	316	317	0	0	1	Cnga3	12122	in gene	1	1	1	1
534	1	37250650	37251020	370	3	False	0.09	NA	29.417	17	28.167	30.833	45	26	47	51	0	0	1	Cnga3	31574	in gene	1	0	1	1
535	1	37272431	37272828	397	4	False	0.09	0.947994	35.667	47.917	41.75	51.75	52	69	57	78	0	0	1	Cnga3	53368	downstream	1	1	1	1
536	1	37293559	37294301	742	4	False	-0.04	0.980177	30.652	23.87	19.522	30.217	50	39	27	43	0	1	1	Inpp4a	-5963	upstream	1	1	1	1
537	1	37299527	37300447	920	4	False	-0.16	0.789852	213.714	212.857	191.893	169.464	384	331	297	277	1	1	1	Inpp4a	94	in gene	1	1	1	1
538	1	37300629	37301195	566	4	False	-0.08	0.94576	134.389	127.111	113	138.667	227	219	179	219	1	1	1	Inpp4a	1019	in gene	1	1	1	1
539	1	37308162	37308555	393	2	False	-0.01	NA	20.667	32	33.417	20.167	26	38	39	26	0	0	1	Inpp4a	8465	in gene	0	1	1	0
540	1	37311144	37311384	240	1	False	0.15	NA	24.857	27.429	32.429	44	29	34	39	52	0	0	1	Inpp4a	11371	in gene	0	0	0	1
541	1	37317910	37318610	700	4	False	0.25	0.7368	38	49.5	63.773	53.045	65	88	91	89	0	0	1	Inpp4a	18367	in gene	1	1	1	1
542	1	37324540	37325053	513	4	False	-0.12	0.923657	30.75	44.062	34.062	29.375	43	62	47	43	0	0	1	Inpp4a	24903	in gene	1	1	1	1
543	1	37336618	37337761	1143	4	False	-0.09	0.924868	122.833	103.222	102.583	108.278	262	239	201	243	0	0	1	Inpp4a	37296	in gene	1	1	1	1
544	1	37347293	37347659	366	4	False	0.02	0.991414	63.75	74.75	70.583	70.333	87	101	98	97	0	0	1	Inpp4a	47583	in gene	1	1	1	1
545	1	37350687	37351716	1029	4	False	0.15	0.845115	79.667	86.758	87.758	93.606	121	119	126	132	0	0	1	Inpp4a	51308	in gene	1	1	1	1
546	1	37360979	37361181	202	1	False	-0.15	NA	16.833	29.5	7.833	13.667	19	33	11	17	0	0	1	Inpp4a	61187	in gene	0	1	0	0
547	1	37401709	37402034	325	4	False	-0.11	NA	38.5	41.9	39.5	30.5	54	59	58	44	0	0	1	Inpp4a	101978	in gene	1	1	1	1
548	1	37419391	37419831	440	4	False	0.1	0.934755	37.5	26.286	41.357	31.286	53	43	67	52	0	0	2	Inpp4a, Coa5	119718, 10492	downstream, in gene	1	1	1	1
549	1	37429562	37430818	1256	4	False	-0.12	0.796521	323.65	328.425	294.95	283.1	819	796	700	703	1	2	3	Coa5, Unc50, Mgat4a	-87, 18, 106069	upstream, in gene, downstream	1	1	1	1
550	1	37478290	37478760	470	4	False	-0.07	0.958324	64.8	70.867	55.733	66.333	86	100	84	91	0	0	1	Mgat4a	57734	in gene	1	1	1	1
551	1	37478837	37479439	602	4	False	-0.14	0.877006	137.053	128.789	105.526	135.211	248	250	201	248	0	0	1	Mgat4a	57121	in gene	1	1	1	1
552	1	37512019	37512767	748	4	False	-0.26	0.725123	31.565	46.696	21.913	29.217	42	77	38	40	0	0	1	Mgat4a	23866	in gene	1	1	1	1
553	1	37518195	37518589	394	2	False	-0.14	NA	29.417	24.25	17	17.25	38	30	23	21	0	0	1	Mgat4a	17867	in gene	1	1	0	0
554	1	37524215	37524424	209	1	False	0.12	NA	14.857	18.429	26.571	23	19	20	31	26	0	0	1	Mgat4a	11940	in gene	0	0	1	0
555	1	37540631	37541476	845	4	False	-0.07	0.960941	235.778	188.815	219.481	162.519	432	429	445	379	1	1	1	Mgat4a	-4794	upstream	1	1	1	1
556	1	37583930	37584152	222	1	False	-0.05	NA	26.571	19.714	23	17.429	31	22	26	20	0	0	0				1	0	0	0
557	1	37615093	37616945	1852	8	False	-0.06	0.954338	74	80.983	68.828	70.069	136	179	120	102	0	0	1	2010300C02Rik	103792	in gene	1	1	1	1
558	1	37620635	37620927	292	2	False	-0.4	NA	46.556	49.222	21.556	15	59	59	26	19	0	0	1	2010300C02Rik	99030	in gene	1	1	0	0
559	1	37630219	37631211	992	4	False	-0.38	0.342677	72.871	95.129	58.194	51.161	114	187	78	81	0	0	1	2010300C02Rik	89096	in gene	1	1	1	1
560	1	37634726	37634950	224	2	False	0.05	NA	54.571	33.857	46.571	50.571	66	41	59	57	0	0	1	2010300C02Rik	84973	in gene	1	0	0	1
561	1	37639040	37639623	583	4	False	0.17	0.854713	58.053	66.421	84.895	70.79	100	110	144	126	0	0	1	2010300C02Rik	80480	in gene	1	1	1	1
562	1	37650970	37651369	399	4	False	0.1	NA	23.308	41.385	34.231	41.615	28	62	46	60	0	0	1	2010300C02Rik	68642	in gene	1	1	1	1
563	1	37652292	37652700	408	4	False	-0.17	0.847833	33.25	56.417	32.167	32	44	74	48	43	0	0	1	2010300C02Rik	67315	in gene	1	1	1	1
564	1	37659926	37660566	640	4	False	-0.19	0.813478	89.95	95.35	73.65	72.85	169	172	110	126	0	0	1	2010300C02Rik	59565	in gene	1	1	1	1
565	1	37665416	37666099	683	4	False	-0.01	0.991085	390.238	368	380.429	353.905	682	640	635	631	0	0	1	2010300C02Rik	54054	in gene	1	1	1	1
566	1	37666547	37667192	645	4	False	-0.11	0.846709	423.15	419.95	389.9	357.3	741	789	686	652	0	0	1	2010300C02Rik	52942	in gene	1	1	1	1
567	1	37678243	37678831	588	4	False	0.2	0.823458	34.667	47.056	60.833	52.556	59	87	93	99	0	0	1	2010300C02Rik	41274	in gene	1	1	1	1
568	1	37686678	37688114	1436	4	False	0.11	0.839574	213.711	204.156	217.822	216.622	318	300	316	366	0	0	2	2010300C02Rik, Gm19863	32415, 9268	in gene, downstream	1	1	1	1
569	1	37691240	37691579	339	2	False	-0.13	0.910306	119.3	94.9	93.5	83.9	140	107	120	107	0	0	2	2010300C02Rik, Gm19863	28402, 5255	in gene, downstream	1	1	0	0
570	1	37694421	37694888	467	4	False	0.01	0.998434	76.6	98.333	94.067	80.267	112	141	133	116	0	1	2	2010300C02Rik, Gm19863	25157, 2010	in gene, in gene	1	1	1	1
571	1	37696624	37697325	701	4	False	-0.06	0.963948	57.227	73.318	67.091	52.409	102	139	114	106	0	1	2	2010300C02Rik, Gm19863	22837, -310	in gene, upstream	1	1	1	1
572	1	37718466	37719160	694	4	False	-0.23	0.744111	94.714	115.857	80.714	80.905	113	140	94	102	1	1	1	2010300C02Rik	998	in gene	1	1	1	1
573	1	37719245	37720609	1364	5	False	0.02	0.990699	99.535	76.884	101.837	75.07	195	143	183	127	1	1	1	2010300C02Rik	-116	upstream	1	1	1	1
574	1	37864507	37865601	1094	4	False	-0.09	0.84675	595	576.743	566.114	524.257	947	954	841	847	1	2	2	Tsga10, Lipt1	25, -7152	in gene, upstream	1	1	1	1
575	1	37871593	37872757	1164	4	False	-0.11	0.857745	238.194	261.667	221.194	219.361	436	508	376	355	0	2	3	Tsga10, Lipt1, Mitd1	-7096, -31, 18236	upstream, upstream, downstream	1	1	1	1
576	1	37889910	37890766	856	4	False	-0.14	0.816829	247.778	236.333	213.556	208.222	471	448	387	354	1	2	2	Mitd1, Mrpl30	73, -215	in gene, upstream	1	1	1	1
577	1	37903197	37903613	416	4	False	0.23	NA	31.077	29.769	46.308	42.308	47	40	69	63	0	0	2	Mrpl30, Lyg2	12852, 13088	downstream, downstream	1	1	1	1
578	1	37931714	37932226	512	4	False	0.27	0.658977	100.75	94.75	129.5	129.562	177	172	233	227	0	0	0				1	1	1	1
579	1	37996746	37997572	826	4	False	-0.03	0.97229	419.923	417.808	418.154	378.577	726	726	706	626	1	2	2	Txndc9, Eif5b	49, -851	in gene, upstream	1	1	1	1
580	1	37997812	37998734	922	4	False	-0.05	0.964114	222.724	211.517	214.552	194.172	467	409	437	371	1	2	2	Txndc9, Eif5b	-1065, 263	upstream, in gene	1	1	1	1
581	1	38027269	38027838	569	4	False	0.06	0.965308	61.412	63.059	60.529	60.235	100	99	99	85	0	0	1	Eif5b	29543	in gene	1	1	1	1
582	1	38045045	38045511	466	4	False	0.25	0.73854	53.533	65.867	83.867	74.667	82	91	116	103	0	0	2	Eif5b, Rev1	47268, 84384	in gene, downstream	1	1	1	1
583	1	38048399	38048599	200	1	False	0.28	NA	27.5	30.667	46	58.667	30	34	49	63	0	0	2	Eif5b, Rev1	50489, 81163	in gene, downstream	0	0	0	1
584	1	38048977	38049292	315	2	False	0.36	0.480365	39.5	37.6	59	71.8	52	45	75	88	0	0	2	Eif5b, Rev1	51124, 80528	in gene, downstream	0	0	1	1
585	1	38049424	38049962	538	4	False	0.16	0.866852	91.118	68.647	91.471	86.882	156	117	151	135	0	0	2	Eif5b, Rev1	51683, 79969	in gene, downstream	1	1	1	1
586	1	38050301	38050501	200	1	False	0.16	NA	32	31.571	48	43.571	36	35	57	50	0	0	2	Eif5b, Rev1	52391, 79261	in gene, downstream	0	0	1	0
587	1	38120940	38121151	211	1	False	-0.03	NA	18.833	30.333	22.833	17.167	22	33	27	21	0	0	1	Rev1	8617	in gene	0	1	0	0
588	1	38128765	38130391	1626	4	False	-0.02	0.993505	186.431	153.608	183.471	147.412	359	321	333	292	1	1	1	Rev1	84	in gene	1	1	1	1
589	1	38185569	38185866	297	4	False	0.04	NA	26.333	34.222	27	34.778	35	49	37	49	0	0	1	Aff3	479238	in gene	1	1	1	1
590	1	38357960	38359051	1091	4	False	-0.16	0.863124	34.647	41.882	35.971	28.118	75	74	64	46	0	0	1	Aff3	306450	in gene	1	1	1	1
591	1	38485372	38485628	256	1	False	-0.21	NA	22.625	29.125	12.875	17.625	27	36	16	22	0	0	1	Aff3	179455	in gene	0	1	0	0
592	1	38626928	38627697	769	4	False	0.02	0.989437	41.5	36.25	44.208	34.708	65	51	67	53	1	0	1	Aff3	37643	in gene	1	1	1	1
593	1	38641963	38642963	1000	6	False	-0.31	0.612023	41.161	40	27.936	25.419	67	62	50	52	0	0	1	Aff3	22492	in gene	1	1	1	1
594	1	38987095	38988202	1107	4	False	-0.16	0.677579	403.086	410.457	358.029	339.657	832	818	738	725	1	1	1	Pdcl3	-166	upstream	1	1	1	1
595	1	39001089	39001551	462	4	False	0.18	0.848395	48.5	55.571	71.071	57.429	82	91	120	92	0	0	1	Pdcl3	13506	downstream	1	1	1	1
596	1	39006896	39007243	347	4	False	0.03	NA	34.636	34.727	42	32.091	49	46	56	45	0	0	1	Pdcl3	19255	downstream	1	1	1	1
597	1	39010625	39011143	518	4	False	-0.04	0.981235	83.375	87.875	79	82.438	155	164	150	143	0	0	0				1	1	1	1
598	1	39020318	39020878	560	4	False	-0.09	0.943781	27.667	39.056	23.278	33.222	43	49	41	48	0	0	0				1	1	1	1
599	1	39025125	39025712	587	4	False	-0.34	0.500881	90.667	128.444	72.333	75.667	144	214	113	125	0	0	0				1	1	1	1
600	1	39029287	39029495	208	1	False	0	NA	34.5	28.5	22	35.667	38	31	26	43	0	0	0				0	0	0	1
601	1	39064073	39064350	277	2	False	-0.16	NA	32.375	32.25	17.5	22.25	38	39	20	28	0	0	0				1	1	0	0
602	1	39067635	39068295	660	4	False	0.22	0.787533	36.238	57.762	45.952	62.191	73	94	79	96	0	0	0				1	1	1	1
603	1	39086369	39086569	200	1	False	-0.08	NA	9	27	10.167	8.833	11	33	12	11	0	0	0				0	1	0	0
604	1	39164808	39165165	357	3	False	-0.07	NA	25.909	37	19.546	29.727	32	50	24	36	0	0	0				1	1	0	1
605	1	39185851	39186269	418	4	False	-0.01	0.997617	83.154	79.077	67.231	85.462	96	93	81	101	0	0	1	Npas2	-8212	upstream	1	1	1	1
606	1	39186547	39187456	909	4	False	-0.06	0.947747	209.276	244.793	213	214.655	397	429	362	382	0	1	1	Npas2	-7271	upstream	1	1	1	1
607	1	39191014	39191527	513	4	False	-0.36	0.188114	337.312	388.125	258.625	268.312	507	568	394	421	0	1	1	Npas2	-3002	upstream	1	1	1	1
608	1	39192396	39193323	927	4	False	-0.15	0.740306	309.345	325.552	283.138	266.207	542	590	454	439	1	1	1	Npas2	-1413	upstream	1	1	1	1
609	1	39193991	39194254	263	1	False	0.07	0.954747	152.25	146.625	169.375	133.375	174	161	197	145	1	1	1	Npas2	-150	upstream	0	0	1	0
610	1	39196629	39197291	662	4	False	0	0.999174	232.762	246.238	223.238	240.905	354	379	325	374	0	1	1	Npas2	2688	in gene	1	1	1	1
611	1	39205070	39205280	210	1	False	0.14	NA	19.286	20.714	29.429	28.429	23	23	37	32	0	0	1	Npas2	10903	in gene	0	0	0	1
612	1	39205747	39206075	328	3	False	0.1	NA	17	25.1	29.1	27.4	20	30	35	34	0	0	1	Npas2	11639	in gene	0	1	1	1
613	1	39206873	39207314	441	4	False	-0.08	NA	26.857	44	34.643	31.286	39	63	52	46	0	0	1	Npas2	12821	in gene	1	1	1	1
614	1	39237439	39238268	829	4	False	-0.31	0.53916	85.808	87.808	66.538	59.231	130	150	99	103	0	0	1	Npas2	43581	in gene	1	1	1	1
615	1	39253850	39254050	200	1	False	0.06	NA	24.714	25.571	26	23.143	31	31	31	29	0	0	1	Npas2	59678	in gene	0	0	1	0
616	1	39280976	39282054	1078	4	False	-0.06	0.963379	63.147	78.941	62.618	62.971	139	140	110	116	0	0	1	Npas2	87243	in gene	1	1	1	1
617	1	39287836	39288155	319	3	False	-0.13	NA	26.6	38.4	20.1	27	31	48	25	36	0	0	1	Npas2	93723	in gene	1	1	0	1
618	1	39288444	39288685	241	2	False	-0.15	NA	26.125	25.25	20.25	17.625	31	28	24	21	0	0	1	Npas2	94292	in gene	1	1	0	0
619	1	39303173	39303672	499	4	False	-0.18	0.845377	40.867	32.267	29.133	22.8	62	42	47	29	0	0	1	Npas2	109150	in gene	1	1	1	1
620	1	39313364	39314440	1076	4	False	-0.18	0.699319	223.735	251.294	205.029	198.735	329	363	286	266	0	1	2	Npas2, Gm3617	119630, -962	in gene, upstream	1	1	1	1
621	1	39317913	39318456	543	4	False	-0.01	0.998434	147	159.059	138.765	147.118	220	242	197	216	0	0	2	Npas2, Gm3617	123912, 3320	in gene, downstream	1	1	1	1
622	1	39325907	39326737	830	5	False	-0.01	0.995499	29.269	27	30.769	23.038	46	42	43	40	0	0	1	Npas2	132050	in gene	1	1	1	1
623	1	39336543	39336999	456	4	False	-0.3	0.630215	70.8	91.6	60.8	51.4	103	136	91	87	0	0	1	Npas2	142499	in gene	1	1	1	1
624	1	39340588	39341087	499	4	False	0.03	0.985865	125.133	127.533	138.6	131.8	205	211	223	228	0	0	1	Npas2	146565	in gene	1	1	1	1
625	1	39367463	39368501	1038	4	False	-0.07	0.934313	270.5	274.312	259.594	252.781	584	694	611	635	1	1	3	Npas2, Rpl31, Tbc1d8	173710, 131, 110765	downstream, in gene, downstream	1	1	1	1
626	1	39392283	39392832	549	4	False	-0.16	0.828042	170.833	159.944	146.278	135.556	251	226	203	187	0	0	1	Tbc1d8	86190	in gene	1	1	1	1
627	1	39393135	39394236	1101	6	False	-0.1	0.90604	139.529	143.206	130.882	118.794	291	372	295	267	0	0	1	Tbc1d8	85062	in gene	1	1	1	1
628	1	39394679	39395076	397	4	False	0.12	0.917254	130	102.308	122.231	126.231	170	140	152	166	0	0	1	Tbc1d8	83870	in gene	1	1	1	1
629	1	39398331	39398770	439	4	False	0.12	0.916982	86.643	84.786	90.286	103.714	119	115	112	135	0	0	1	Tbc1d8	80197	in gene	1	1	1	1
630	1	39399178	39399720	542	4	False	-0.02	0.990699	99.588	92.353	94.765	95.647	148	121	127	143	0	0	1	Tbc1d8	79298	in gene	1	1	1	1
631	1	39407159	39407485	326	2	False	0.11	0.934746	61.2	64.7	75.2	74.4	71	68	87	93	0	0	1	Tbc1d8	71425	in gene	0	0	1	1
632	1	39408579	39409155	576	4	False	-0.35	0.401359	126.944	139	92.389	91.333	162	196	121	122	0	0	1	Tbc1d8	69880	in gene	1	1	1	1
633	1	39410077	39410802	725	4	False	-0.03	0.983977	156.348	206.826	178.609	169.957	203	279	239	234	0	0	1	Tbc1d8	68308	in gene	1	1	1	1
634	1	39417582	39418353	771	4	True	-0.46	0.050187	221.5	223.958	164.417	141.292	459	478	312	292	0	0	1	Tbc1d8	60780	in gene	1	1	1	1
635	1	39425259	39426328	1069	4	False	-0.27	0.296147	333.364	347.939	289.848	262.061	657	701	526	494	0	0	1	Tbc1d8	52954	in gene	1	1	1	1
636	1	39428309	39428755	446	4	False	0.11	0.907192	199.786	203.214	200.214	243.571	282	295	294	348	0	0	1	Tbc1d8	50215	in gene	1	1	1	1
637	1	39439729	39440151	422	1	False	0.09	NA	15.769	19.077	23.923	20.692	19	25	29	27	0	0	1	Tbc1d8	38807	in gene	0	0	1	0
638	1	39445374	39445786	412	1	False	-0.08	NA	22.769	39.231	29.077	26.231	30	52	41	33	0	0	1	Tbc1d8	33167	in gene	0	1	0	0
639	1	39446002	39446510	508	4	False	0.26	0.730056	36.562	36.062	42.062	56.5	56	61	53	86	0	0	1	Tbc1d8	32491	in gene	1	1	1	1
640	1	39456284	39456956	672	4	False	-0.01	0.995756	303.19	286.048	299.524	280.19	436	413	452	415	0	0	1	Tbc1d8	22127	in gene	1	1	1	1
641	1	39457282	39457758	476	4	False	0.03	0.981602	208.5	215.357	204	218.929	300	295	279	299	0	0	1	Tbc1d8	21227	in gene	1	1	1	1
642	1	39458059	39458751	692	4	False	-0.2	0.678321	279.905	328.048	244.19	245.333	413	533	403	408	0	0	1	Tbc1d8	20342	in gene	1	1	1	1
643	1	39466026	39466382	356	4	False	0.03	NA	30.818	29.273	31.182	27.818	42	41	42	37	0	0	1	Tbc1d8	12543	in gene	1	1	1	1
644	1	39478041	39479188	1147	4	False	-0.11	0.830653	283.667	284	260.5	245.639	596	559	462	459	1	1	1	Tbc1d8	133	in gene	1	1	1	1
645	1	39504276	39504589	313	4	False	0.04	NA	35.3	33.6	37.1	37.9	48	49	54	54	0	0	0				1	1	1	1
646	1	39522578	39522919	341	4	False	-0.03	0.985068	54.455	40.545	39	49.182	78	53	58	71	0	0	0				1	1	1	1
647	1	39527428	39527866	438	4	False	0.11	0.932314	80	73.231	74.615	94.462	130	118	130	147	0	0	1	Cnot11	-8155	upstream	1	1	1	1
648	1	39530200	39530624	424	4	False	-0.05	0.977543	76.071	80.429	77.357	71.714	115	122	123	110	0	1	1	Cnot11	-5390	upstream	1	1	1	1
649	1	39535347	39536363	1016	4	False	-0.13	0.797397	340.656	323.781	307.5	290.469	670	686	576	587	1	1	1	Cnot11	53	in gene	1	1	1	1
650	1	39551862	39552175	313	3	False	-0.03	NA	37.7	29.2	28.6	28.1	48	38	36	38	0	1	3	Cnot11, Snord89, Rnf149	16216, -3178, 25329	downstream, upstream, in gene	1	1	0	1
651	1	39552508	39553043	535	4	False	-0.08	0.956917	65.353	90.588	74.529	70.471	111	152	124	120	0	1	3	Cnot11, Snord89, Rnf149	16973, -3935, 24572	downstream, upstream, in gene	1	1	1	1
652	1	39563222	39563517	295	4	False	0.04	NA	34.889	25.111	24.889	41.556	44	32	35	52	0	0	1	Rnf149	13978	in gene	1	1	1	1
653	1	39576489	39577803	1314	4	False	-0.1	0.869321	291.683	272.878	264.829	242.268	559	566	498	498	1	1	1	Rnf149	201	in gene	1	1	1	1
654	1	39578459	39578749	290	2	False	0.2	0.812013	82.444	80.778	98.778	114	98	91	112	144	0	1	1	Rnf149	-1257	upstream	0	0	1	1
655	1	39650682	39650987	305	2	False	0.17	NA	16.3	19.5	29.2	24.8	21	25	38	28	1	1	1	Creg2	348	in gene	0	0	1	1
656	1	39714055	39714469	414	3	False	-0.09	NA	22.923	25.769	12.769	26.692	32	32	18	44	0	0	1	Rfx8	6727	in gene	1	1	0	1
657	1	39754545	39754947	402	4	False	0.01	NA	30.231	31.077	29.692	37.615	40	39	43	55	0	0	0				1	1	1	1
658	1	39761395	39762387	992	6	False	0.01	0.99774	36.839	40.548	43.516	30	61	66	73	47	0	0	0				1	1	1	1
659	1	39770423	39770737	314	3	False	-0.23	NA	25.7	29.2	11	24.3	30	37	15	31	0	0	0				1	1	0	1
660	1	39895154	39895471	317	2	False	0.19	NA	19.5	20.1	28.6	32.9	26	27	39	42	0	1	1	Map4k4	-5601	upstream	0	0	1	1
661	1	39900330	39901582	1252	7	False	-0.11	0.932206	162.769	140.718	153.462	113.154	330	316	304	234	1	1	1	Map4k4	43	in gene	1	1	1	1
662	1	39902726	39903354	628	4	False	-0.12	0.866581	227.632	278.632	210	228.421	341	427	293	317	0	1	1	Map4k4	2127	in gene	1	1	1	1
663	1	39910151	39910351	200	1	False	0.01	NA	27	31	31.333	33.833	30	35	35	40	0	0	1	Map4k4	9338	in gene	0	1	0	0
664	1	39911470	39911861	391	4	False	0.18	0.843782	38.25	37.083	44.417	61.833	60	54	70	96	0	0	1	Map4k4	10752	in gene	1	1	1	1
665	1	39923555	39924341	786	3	False	0.36	0.4894	16.667	22.917	28.75	39.542	22	39	35	59	0	0	1	Map4k4	23035	in gene	0	1	1	1
666	1	39932124	39932845	721	4	False	0.34	0.441408	83.043	95.87	101.957	127.696	142	140	150	187	0	0	1	Map4k4	31571	in gene	1	1	1	1
667	1	39936265	39936864	599	4	False	-0.03	0.980177	360.684	324.316	335.053	314.105	585	520	544	478	0	0	1	Map4k4	35651	in gene	1	1	1	1
668	1	39939321	39939890	569	4	False	0.09	0.923377	236	271.944	245.111	269	397	457	387	440	0	0	1	Map4k4	38692	in gene	1	1	1	1
669	1	39941354	39941663	309	2	False	0.39	0.417828	57.667	70.556	103	114.889	71	81	125	139	0	0	1	Map4k4	40595	in gene	0	0	1	1
670	1	39949042	39949561	519	4	False	0.2	0.812719	58.062	55.812	69.562	76.062	79	80	96	115	0	0	1	Map4k4	48388	in gene	1	1	1	1
671	1	39949999	39950504	505	4	False	0.02	0.990889	43.688	41.5	52.312	37.25	58	55	79	58	0	0	1	Map4k4	49338	in gene	1	1	1	1
672	1	39956663	39957056	393	4	False	-0.09	NA	35.615	35.769	35.923	25.231	49	51	51	33	0	0	1	Map4k4	55946	in gene	1	1	1	1
673	1	39967922	39968147	225	1	False	0.12	NA	15	14.714	26.571	18.571	20	18	30	20	0	0	1	Map4k4	67121	in gene	0	0	1	0
674	1	39982967	39983441	474	3	False	-0.1	NA	30.533	19.867	17.067	26.2	41	32	25	34	0	0	1	Map4k4	82291	in gene	1	1	0	1
675	1	40002143	40002906	763	4	False	0.03	0.987714	107.833	70.125	92.792	85.5	215	147	171	154	0	0	1	Map4k4	101611	in gene	1	1	1	1
676	1	40085504	40086194	690	4	False	0.04	0.983453	37.636	52.136	55.273	36.727	72	92	99	70	0	2	2	Gm16894, Il1r2	2, 1081	in gene, in gene	1	1	1	1
677	1	40115320	40115706	386	4	False	0.05	NA	34.833	45.167	41.083	44.667	49	66	62	63	0	0	1	Il1r2	30745	in gene	1	1	1	1
678	1	40116365	40116777	412	4	False	0.24	0.755642	59.462	61.154	79.462	91.154	90	101	126	147	0	0	1	Il1r2	31803	in gene	1	1	1	1
679	1	40117145	40117458	313	4	False	-0.02	NA	42.5	27	33	33.1	54	32	42	44	0	0	1	Il1r2	32533	in gene	1	1	1	1
680	1	40139631	40140446	815	4	False	0.08	0.929227	177.2	182.72	197.16	179.56	361	355	347	336	0	0	0				1	1	1	1
681	1	40164411	40164799	388	4	False	0.04	NA	25.167	32.667	31	31	37	49	40	44	0	0	0				1	1	1	1
682	1	40172057	40172334	277	2	False	0.13	NA	42.333	28.667	40.222	56.444	55	33	54	73	0	0	0				1	0	0	1
683	1	40174237	40174498	261	2	False	0.12	NA	35.889	31.889	41.222	46.111	44	39	51	59	0	0	0				0	0	1	1
684	1	40175232	40176032	800	4	False	0.31	0.523516	68.654	74.962	88.5	103.692	112	122	145	166	0	0	0				1	1	1	1
685	1	40183327	40183911	584	4	False	-0.01	0.996635	171.895	215.842	183.053	186.263	303	409	297	304	0	0	0				1	1	1	1
686	1	40187796	40188461	665	4	False	-0.06	0.960515	174.381	200.524	163.333	190.762	254	314	250	285	0	0	0				1	1	1	1
687	1	40190561	40191334	773	4	False	-0.01	0.993505	117.208	149.958	126.708	138	194	269	196	225	0	0	0				1	1	1	1
688	1	40221932	40222281	349	4	False	0.18	0.840352	50.182	63.455	69.909	72.091	68	86	93	96	0	1	1	Il1r1	-2974	upstream	1	1	1	1
689	1	40224670	40225684	1014	4	False	0.07	0.942648	122.906	133.812	136.375	130.469	253	261	280	254	0	1	1	Il1r1	97	in gene	1	1	1	1
690	1	40234482	40234984	502	4	False	0.05	0.977543	79.375	62.5	71.75	81.312	123	104	117	135	0	0	1	Il1r1	9653	in gene	1	1	1	1
691	1	40235710	40236013	303	1	False	0.08	NA	19.6	44.2	28.3	35.4	24	52	34	42	0	0	1	Il1r1	10781	in gene	0	1	0	0
692	1	40239767	40239967	200	1	False	-0.06	NA	49.667	30.333	29	35.833	54	34	32	42	0	0	1	Il1r1	14787	in gene	1	0	0	0
693	1	40242698	40243099	401	4	False	0.03	0.988918	55.917	65.667	49.167	72.25	80	88	66	99	0	0	1	Il1r1	17818	in gene	1	1	1	1
694	1	40243513	40243947	434	4	False	-0.05	0.973688	53.429	60.643	48.714	55	74	81	73	76	0	0	1	Il1r1	18650	in gene	1	1	1	1
695	1	40253286	40253491	205	1	False	0.14	NA	40.833	36.5	40.167	52.333	49	38	43	57	0	0	1	Il1r1	28308	in gene	0	0	0	1
696	1	40255072	40255831	759	4	False	-0.05	0.965919	125.958	127.333	113.875	119.292	217	214	180	196	0	0	1	Il1r1	30371	in gene	1	1	1	1
697	1	40266229	40267484	1255	4	False	-0.04	0.970258	154.282	129.821	147.077	122.538	353	272	283	239	1	0	1	Il1r1	41776	in gene	1	1	1	1
698	1	40279047	40279788	741	4	False	0.18	0.796763	93.696	106.957	116	115	153	173	208	195	0	0	1	Il1r1	54337	in gene	1	1	1	1
699	1	40284453	40284978	525	4	False	-0.05	0.979255	55	48.188	47.875	54.188	82	74	82	89	0	0	1	Il1r1	59635	in gene	1	1	1	1
700	1	40324330	40324867	537	4	False	-0.03	0.985147	42.118	36.059	37.412	36.412	57	53	67	59	0	1	2	Il1r1, Il1rl2	99518, -29	downstream, upstream	1	1	1	1
701	1	40325178	40326079	901	5	False	0.2	0.812719	23.857	24.679	34.786	29.464	32	31	44	43	1	1	2	Il1r1, Il1rl2	100548, 1001	downstream, in gene	1	1	1	1
702	1	40355454	40355778	324	2	False	-0.2	NA	32.182	25.546	16.636	17.546	42	32	22	24	0	0	1	Il1rl2	30989	in gene	1	1	0	0
703	1	40358801	40359146	345	3	False	-0.04	NA	29.364	28.182	16.818	31.727	39	38	24	41	0	0	1	Il1rl2	34346	in gene	1	1	0	1
704	1	40375025	40375826	801	4	False	-0.17	0.817987	102.6	112.04	86.96	90.68	185	198	160	155	0	0	1	Il1rl2	50798	downstream	1	1	1	1
705	1	40378834	40379121	287	2	False	0	NA	55.889	37.556	45.222	37.444	78	49	59	47	0	0	0				1	0	1	0
706	1	40380167	40380489	322	4	False	0.01	NA	31.8	40.6	43.3	33.8	46	55	54	46	0	0	0				1	1	1	1
707	1	40465393	40466106	713	4	False	0.02	0.985676	227.455	221.409	215.318	228.318	423	383	365	429	0	1	2	Il1rl1, Il18r1	26100, 197	downstream, in gene	1	1	1	1
708	1	40468862	40469229	367	4	False	-0.07	0.956917	120.583	135.333	106.417	131.083	164	179	148	182	0	0	2	Il1rl1, Il18r1	29396, 3493	downstream, in gene	1	1	1	1
709	1	40473604	40474272	668	4	False	-0.24	0.712608	110.524	140	96.381	100.048	188	246	154	162	0	0	2	Il1rl1, Il18r1	34289, 8386	downstream, in gene	1	1	1	1
710	1	40499640	40500130	490	4	False	-0.01	0.996402	196.562	234.812	201.688	211.188	311	393	318	348	0	0	1	Il18r1	34333	in gene	1	1	1	1
711	1	40501301	40502273	972	4	False	-0.24	0.383362	329.839	342.806	268.065	276.032	688	692	523	546	0	0	1	Il18r1	36235	downstream	1	1	1	1
712	1	40515185	40515564	379	3	False	-0.16	NA	22.833	40	15.583	23.083	28	52	20	34	0	1	1	Il18rap	12	in gene	1	1	0	1
713	1	40544715	40544980	265	3	False	0.06	NA	18.75	30.75	35.625	27.75	26	38	47	36	0	0	1	Il18rap	29485	in gene	0	1	1	1
714	1	40680962	40681978	1016	4	False	-0.08	0.946165	58.613	51	50.355	46.516	94	84	80	70	1	1	1	Slc9a2	-242	upstream	1	1	1	1
715	1	40789996	40791000	1004	4	False	-0.15	0.831091	123.548	137.935	113.323	113.806	298	336	242	261	1	1	1	Mfsd9	159	in gene	1	1	1	1
716	1	40797419	40797676	257	2	False	0.18	NA	18.5	16.75	33.625	28.875	26	21	42	35	0	1	2	Mfsd9, Tmem182	-6890, -8054	upstream, upstream	0	0	1	1
717	1	41652675	41652983	308	2	False	0.21	NA	14.556	16.444	25	34.222	19	21	31	43	0	0	0				0	0	1	1
718	1	41705522	41706168	646	4	False	0.02	0.989049	28.65	42	30.65	43	54	79	46	63	0	0	0				1	1	1	1
719	1	42696514	42696816	302	1	False	-0.03	NA	26	30.667	25.889	23.667	32	40	36	39	1	3	3	2610017I09Rik, Pou3f3, 2900092D14Rik	-1840, -481, -3671	upstream, upstream, upstream	0	1	0	0
720	1	42698366	42698828	462	2	False	0.11	NA	20.733	21.4	32.8	22.2	25	33	41	34	1	3	3	2610017I09Rik, Pou3f3, 2900092D14Rik	-3772, 1451, -1739	upstream, in gene, upstream	0	0	1	1
721	1	42713262	42713930	668	3	False	0.06	0.971751	30.809	17.191	23.952	23.762	52	25	31	31	0	0	0				1	0	1	1
722	1	42714305	42714959	654	4	False	0.01	0.994336	46.75	31.05	39.35	37.7	71	57	69	74	0	0	0				1	1	1	1
723	1	42775054	42775319	265	2	False	-0.01	NA	28.25	21.375	29.75	19.5	32	29	36	24	0	0	0				1	0	1	0
724	1	42850831	42851696	865	4	False	-0.09	0.903602	311.556	313.852	283.963	277.259	591	623	529	528	1	1	1	Mrps9	30	in gene	1	1	1	1
725	1	42865617	42866479	862	4	False	0.09	0.935235	110.815	116.222	113.852	123.593	239	247	230	262	0	0	1	Mrps9	14815	in gene	1	1	1	1
726	1	42878639	42879323	684	4	False	0.18	0.84247	31.905	30.191	41.286	42.429	45	51	68	64	0	0	1	Mrps9	27748	in gene	1	1	1	1
727	1	42879449	42879683	234	1	False	0.08	NA	15.5	27.75	26.625	20.375	21	32	32	24	0	0	1	Mrps9	28333	in gene	0	1	0	0
728	1	42888906	42889665	759	4	False	0.23	0.737441	74.917	74.667	82.167	99.167	115	116	117	148	0	0	1	Mrps9	38052	in gene	1	1	1	1
729	1	42894376	42895458	1082	4	False	0.07	0.932378	198.118	195.559	207.912	205.176	423	442	423	456	0	0	1	Mrps9	43684	in gene	1	1	1	1
730	1	42897383	42897962	579	4	False	0.08	0.941743	140.444	149.944	151	157.778	204	221	215	250	0	0	1	Mrps9	46439	in gene	1	1	1	1
731	1	42898805	42899174	369	3	False	-0.02	0.990699	86.917	79.5	78.917	84	101	100	107	111	0	0	1	Mrps9	47756	in gene	1	1	0	1
732	1	42906751	42907025	274	1	False	0.09	NA	15	22.556	26.333	20.111	18	28	32	26	0	0	1	Mrps9	55655	downstream	0	0	1	0
733	1	42907214	42907807	593	3	False	0.02	NA	24.167	18.222	20.056	28.056	33	26	26	46	0	0	1	Mrps9	56277	downstream	1	0	1	1
734	1	42912429	42912995	566	4	False	0.05	0.976568	49.611	45.667	43.611	52.722	78	82	68	85	0	0	1	Mrps9	61479	downstream	1	1	1	1
735	1	42915061	42915391	330	4	False	0.02	0.990878	56	44.7	50.5	51.7	75	56	67	71	0	0	1	Mrps9	63993	downstream	1	1	1	1
736	1	42917970	42918323	353	3	False	-0.13	NA	23.454	34.273	22.818	25.636	28	44	30	37	0	0	0				1	1	0	1
737	1	42932797	42933096	299	2	False	0.05	NA	34.2	15.2	25.5	28.1	45	23	35	40	0	0	0				1	0	0	1
738	1	42933471	42934093	622	4	False	0.25	0.72843	50.1	50.05	68.55	67.2	85	97	115	121	0	0	0				1	1	1	1
739	1	42952717	42953505	788	4	False	0.01	0.99418	32.32	20.32	28.76	24.72	57	32	48	37	1	1	1	Gpr45	239	in gene	1	1	1	1
740	1	43046818	43047672	854	4	False	0.06	0.961012	78.462	90.423	86.615	84.115	145	177	136	145	0	0	1	Tgfbrap1	51377	downstream	1	1	1	1
741	1	43051969	43052297	328	3	False	0.42	NA	15.7	33.8	61.4	48.5	21	40	81	65	0	0	1	Tgfbrap1	46489	in gene	0	1	1	1
742	1	43062369	43062601	232	1	False	0.26	NA	23.143	30.143	38.143	54	28	39	44	63	0	0	1	Tgfbrap1	36137	in gene	0	0	0	1
743	1	43065886	43066956	1070	6	False	0.26	0.612415	91.323	75.794	102.588	106.824	158	126	191	174	0	0	1	Tgfbrap1	32201	in gene	1	1	1	1
744	1	43067255	43067661	406	4	False	0.17	0.864355	58.538	48.077	68.385	70.308	72	65	84	84	0	0	1	Tgfbrap1	31164	in gene	1	1	1	1
745	1	43070581	43071137	556	4	False	0.13	0.894578	92.167	84	99.611	96.722	144	123	161	156	0	0	1	Tgfbrap1	27763	in gene	1	1	1	1
746	1	43082794	43083405	611	4	False	0.16	0.875503	52.105	43.895	49.526	69.21	81	80	78	121	0	0	1	Tgfbrap1	15523	in gene	1	1	1	1
747	1	43091937	43093045	1108	4	False	-0.06	0.94805	183.794	175.412	185.382	154.559	302	335	323	290	1	1	2	Tgfbrap1, AI597479	6131, -6219	in gene, upstream	1	1	1	1
748	1	43098119	43099123	1004	4	False	-0.19	0.636736	305.161	289.355	253.935	248.097	597	562	488	464	1	2	2	Tgfbrap1, AI597479	1, -89	in gene, upstream	1	1	1	1
749	1	43108645	43109337	692	4	False	-0.03	0.984721	169.429	171.571	159.762	165.619	305	321	284	291	0	0	1	AI597479	10281	in gene	1	1	1	1
750	1	43110589	43110892	303	4	False	0.01	0.997617	68.1	88.2	74.2	77.1	92	112	99	104	0	0	1	AI597479	12030	in gene	1	1	1	1
751	1	43124650	43125238	588	4	False	0.37	0.472802	22.667	28.389	56.611	38.444	39	41	89	46	0	0	2	AI597479, Fhl2	26234, 39017	downstream, in gene	1	1	1	1
752	1	43127901	43128591	690	3	False	0.49	0.178553	14.546	18.318	31.818	34.955	19	25	44	52	0	0	1	Fhl2	35715	in gene	0	1	1	1
753	1	43139532	43140021	489	4	False	-0.04	0.983696	45.4	54.067	54	38.133	78	87	84	63	0	0	1	Fhl2	24185	in gene	1	1	1	1
754	1	43163622	43164341	719	4	False	0.06	0.967856	46.864	46.955	49.727	44	87	85	78	72	1	1	1	Fhl2	-20	upstream	1	1	1	1
755	1	43224218	43224532	314	4	False	-0.03	NA	30	35.1	36.9	27.1	39	46	48	35	0	0	0				1	1	1	1
756	1	43264480	43264823	343	2	False	0.12	NA	20.727	20.818	28.818	32.455	25	28	38	44	0	0	0				0	0	1	1
757	1	43299576	43299776	200	1	False	0.04	NA	24.143	17.286	22.571	25.286	26	20	26	31	0	0	0				1	0	0	0
758	1	43305262	43305663	401	3	False	-0.23	NA	27.25	40.75	20.333	17.417	37	53	26	21	0	0	0				1	1	1	0
759	1	43305967	43306238	271	1	False	-0.03	NA	20.5	22.25	10.75	30.5	25	27	16	37	0	0	0				0	0	0	1
760	1	43444584	43444985	401	4	False	0.07	0.958324	124.25	138	149.5	137.167	183	196	220	193	0	1	1	Nck2	-967	upstream	1	1	1	1
761	1	43445089	43446514	1425	4	False	-0.08	0.931241	154.114	130.614	141.136	122.364	244	185	206	193	1	1	1	Nck2	50	in gene	1	1	1	1
762	1	43446629	43447094	465	4	False	-0.07	0.957006	100.5	90.143	80.714	83.214	117	104	99	95	1	1	1	Nck2	1110	in gene	1	1	1	1
763	1	43464064	43464524	460	4	False	0.09	NA	30.067	25.933	33.533	33.867	44	34	53	48	0	0	2	Nck2, LOC100861934	18543, 7021	in gene, downstream	1	1	1	1
764	1	43471669	43472671	1002	4	False	-0.07	0.936263	227.323	250.452	222.161	232.774	475	538	457	489	0	0	2	Nck2, LOC100861934	26419, 14897	in gene, downstream	1	1	1	1
765	1	43508833	43509164	331	4	False	0.15	NA	23.8	29.8	32.4	32.1	32	40	44	42	0	0	1	Nck2	63247	in gene	1	1	1	1
766	1	43554387	43555112	725	4	False	-0.1	0.94015	25.13	29.652	18.044	27.044	35	42	23	37	0	0	1	Nck2	108998	in gene	1	1	0	1
767	1	43562144	43562504	360	4	False	0.05	NA	27.167	22.583	25.25	28.5	39	34	33	41	0	0	1	Nck2	116573	in gene	1	1	1	1
768	1	43590695	43590925	230	1	False	-0.07	NA	27.857	13.143	18	13.714	33	18	28	18	0	0	0				1	0	0	0
769	1	43783386	43784037	651	4	False	0.06	NA	22.619	22.333	23.571	22.619	29	32	30	29	0	0	1	Uxs1	43997	in gene	1	1	1	1
770	1	43819217	43819418	201	1	False	0.07	NA	14.167	8.167	8.5	27.167	17	10	12	29	0	0	1	Uxs1	8391	in gene	0	0	0	1
771	1	43826653	43828255	1602	4	False	-0.09	0.882322	267.7	262.48	250.08	244.62	629	581	559	537	1	1	1	Uxs1	254	in gene	1	1	1	1
772	1	43879099	43879368	269	3	False	0.02	NA	23	22.222	16.111	24.222	26	26	20	28	0	0	0				1	1	0	1
773	1	43899006	43899437	431	4	False	0.07	0.958009	40.286	31.5	40.714	38.286	71	52	60	55	0	0	0				1	1	1	1
774	1	43933485	43934483	998	4	False	-0.13	0.757067	499.161	507.452	464.548	430.806	1002	947	950	886	1	1	1	Tpp2	-23	upstream	1	1	1	1
775	1	44019324	44019564	240	1	False	0.15	NA	16.875	13.25	30	27.375	22	17	35	35	0	1	1	Mettl21c	562	in gene	0	0	1	0
776	1	44020213	44020707	494	4	False	0.31	0.595156	41.5	34.375	49.75	63.625	70	59	79	108	0	1	1	Mettl21c	-454	upstream	1	1	1	1
777	1	44027533	44028155	622	4	False	0.17	0.848264	56.105	63.579	65.737	78.947	88	118	114	132	0	0	1	Mettl21c	-7838	upstream	1	1	1	1
778	1	44041803	44042451	648	4	False	0.11	0.929806	32.6	25.7	32	31.2	54	44	39	56	0	0	0				1	1	1	1
779	1	44064659	44064977	318	4	False	-0.05	NA	41.4	32.2	26.3	36.1	58	46	38	54	0	0	0				1	1	1	1
780	1	44101596	44101835	239	2	False	0.24	0.755505	60	75.125	100	79.125	74	83	115	87	1	1	2	Tex30, Kdelc1	673, 17058	in gene, downstream	0	0	1	1
781	1	44101916	44102779	863	4	False	-0.17	0.669742	378.185	377.259	335.37	310.778	733	737	598	567	1	1	2	Tex30, Kdelc1	41, 16426	in gene, downstream	1	1	1	1
782	1	44118374	44120288	1914	7	False	0	0.99864	238.867	249.717	256.1	220.717	665	762	612	595	0	2	2	Kdelc1, Bivm	-558, -637	upstream, upstream	1	1	1	1
783	1	44147480	44148307	827	4	False	-0.17	0.658488	405.231	406.423	358.731	332.192	790	828	688	634	1	1	2	Bivm, Ercc5	27925, 149	downstream, in gene	1	1	1	1
784	1	44198329	44198591	262	1	False	-0.1	NA	26.25	22.5	13.75	18.625	29	26	17	23	0	0	1	Mettl21e	20471	downstream	1	0	0	0
785	1	44551501	44551948	447	4	False	-0.03	NA	22.357	35	22.714	29.143	29	49	32	42	1	1	1	Gulp1	53	in gene	1	1	1	1
786	1	44552199	44552693	494	4	False	0.13	NA	23.2	20.267	22.667	30.4	32	28	28	38	1	1	1	Gulp1	775	in gene	1	1	1	1
787	1	45356073	45356273	200	1	False	-0.02	NA	17.167	28.667	14.667	26	20	35	18	28	0	0	1	Col3a1	44635	downstream	0	1	0	0
788	1	45432001	45432252	251	4	False	0	NA	28.571	35.857	33.857	30.429	34	45	38	35	0	0	1	Col5a2	71156	in gene	1	1	1	1
789	1	45672840	45673153	313	3	False	-0.15	NA	23.2	32	13.2	25.3	28	43	19	35	0	0	0				1	1	0	1
790	1	45675825	45676072	247	1	False	0	NA	17.625	26	21.5	19.375	21	31	26	24	0	0	0				0	1	0	0
791	1	45780781	45781116	335	1	False	-0.22	NA	17.1	29.6	10.6	11.1	21	37	14	14	0	0	0				0	1	0	0
792	1	45794919	45795895	976	4	False	-0.13	0.817169	275.1	307.5	261.033	260.1	579	660	547	551	1	1	1	Wdr75	-94	upstream	1	1	1	1
793	1	45800527	45800821	294	2	False	0.47	NA	11	14.778	39	53.778	14	18	49	68	0	0	1	Wdr75	5173	in gene	0	0	1	1
794	1	45816928	45817242	314	4	False	0.07	NA	30.7	23.5	37.1	26.7	43	33	51	37	0	0	1	Wdr75	21584	in gene	1	1	1	1
795	1	45825189	45825561	372	4	False	0.08	NA	33.818	35.636	44.636	35.364	51	55	65	54	0	0	1	Wdr75	29874	downstream	1	1	1	1
796	1	45830561	45830984	423	4	False	0.03	NA	27.231	32.154	23.769	33.077	33	41	38	42	0	0	1	Wdr75	35271	downstream	1	1	1	1
797	1	45837729	45837929	200	1	False	0.04	NA	26.167	10.667	10	26.5	29	12	12	30	0	0	0				0	0	0	1
798	1	45866105	45867042	937	4	False	-0.14	0.872604	72.433	81.2	64.367	64.567	162	189	147	148	0	1	1	Gm5526	98	in gene	1	1	1	1
799	1	45925404	45926386	982	4	False	-0.12	0.884454	118.71	115.452	107.387	105.645	230	232	203	209	0	1	1	Slc40a1	-301	upstream	1	1	1	1
800	1	45971125	45971643	518	4	False	0.29	0.673163	41	32.125	49.188	60	61	55	79	111	0	0	0				1	1	1	1
801	1	45985915	45986578	663	4	False	-0.03	0.985449	76.048	104.857	89.809	77.524	123	184	141	121	0	0	0				1	1	1	1
802	1	46018413	46018835	422	4	False	0.28	0.686205	41.923	30.615	66.769	42.923	65	44	106	62	0	1	2	Gm3852, Gm4776	-6361, 11813	upstream, downstream	1	1	1	1
803	1	46066477	46067299	822	4	False	0.2	0.808022	44.731	41.769	58	50.038	89	75	91	89	0	1	1	Dnahc7b	150	in gene	1	1	1	1
804	1	46075915	46076147	232	4	False	-0.07	0.962224	82.429	76.857	85.857	61.857	88	83	92	66	0	0	1	Dnahc7b	9293	in gene	1	1	1	1
805	1	46371117	46371445	328	1	False	0.01	NA	8.4	32.4	16.5	18	11	38	21	22	0	0	1	Dnahc7b	304543	in gene	0	1	0	0
806	1	46378675	46379475	800	4	False	-0.3	0.523339	117.84	158.76	103.36	99.96	223	270	195	172	0	0	1	Dnahc7b	312337	downstream	1	1	1	1
807	1	46408225	46409268	1043	4	False	-0.08	0.936263	130.875	152.75	130.062	133.656	299	371	296	301	0	0	0				1	1	1	1
808	1	46416721	46417017	296	1	False	0.17	NA	17	20.556	22	39	21	28	29	53	0	1	1	Dnahc7c	-4184	upstream	0	0	0	1
809	1	46805025	46805455	430	4	False	0.04	0.98107	32.615	46.846	43.538	36.769	45	70	59	54	0	0	2	Dnahc7c, Slc39a10	384187, 48269	in gene, downstream	1	1	1	1
810	1	46852615	46854319	1704	4	False	-0.15	0.702108	318.019	315.038	293.698	257.132	623	731	609	528	1	1	1	Slc39a10	42	in gene	1	1	1	1
811	1	46863127	46864569	1442	4	False	-0.15	0.722838	296.8	293	241.444	270	807	842	672	749	0	0	1	Slc39a10	-10339	upstream	1	1	1	1
812	1	46885086	46885700	614	4	False	0.03	0.986149	84.9	104.35	106.05	87.5	140	165	163	129	0	0	0				1	1	1	1
813	1	46886185	46886499	314	3	False	0.04	0.981235	54.6	65	77.4	50.8	71	83	105	62	0	0	0				1	1	1	0
814	1	46887903	46888383	480	4	False	0.32	0.515929	96.133	130.467	147.867	160.333	155	205	224	257	0	0	0				1	1	1	1
815	1	46894296	46894895	599	4	False	-0.02	0.990699	46.684	44.895	44.263	47.053	77	87	84	83	0	0	0				1	1	1	1
816	1	46895114	46895625	511	4	False	-0.32	0.571912	32.5	47.125	24.5	21.625	47	71	34	27	0	0	0				1	1	1	1
817	1	46970472	46970769	297	2	False	0.11	NA	23.778	16.333	24	27.444	32	23	32	40	0	0	0				0	0	1	1
818	1	47216411	47217358	947	4	False	0.24	0.737412	40.667	55.1	58.467	61.067	86	119	94	121	0	0	0				1	1	1	1
819	1	50927165	50927709	544	4	False	0.14	0.89647	30	32.941	38.118	45.059	45	46	56	68	1	1	1	Tmeff2	-86	upstream	1	1	1	1
820	1	50962355	50962635	280	2	False	0.12	NA	13.778	20.889	26.778	28.444	18	27	34	38	0	0	1	Tmeff2	34972	in gene	0	0	1	1
821	1	51263803	51264189	386	3	False	-0.11	NA	33.333	35.25	20.167	34.333	41	47	24	44	0	0	1	9330175M20Rik	69783	in gene	1	1	0	1
822	1	51265152	51265565	413	4	False	0.12	NA	25.538	38	39.308	37.538	37	51	54	53	0	0	1	9330175M20Rik	68421	in gene	1	1	1	1
823	1	51265858	51266249	391	4	False	0.36	0.472802	24.75	36.417	49.75	61.667	33	47	67	83	0	0	1	9330175M20Rik	67726	in gene	1	1	1	1
824	1	51288159	51289744	1585	5	False	-0.05	0.954986	157.1	185.82	173.8	152.28	313	404	378	312	0	1	2	9330175M20Rik, Sdpr	44828, -175	in gene, upstream	1	1	1	1
825	1	51333711	51334308	597	4	False	0	0.99864	38.053	47.105	33.316	43	87	95	55	76	0	1	1	9330175M20Rik	-230	upstream	1	1	1	1
826	1	51459052	51459438	386	4	False	0	NA	46.417	37	42.333	32.833	69	56	59	48	0	0	0				1	1	1	1
827	1	51466370	51466831	461	4	False	-0.04	0.983696	40.357	56.357	37.429	50.929	60	75	55	80	0	0	1	Nabp1	11799	downstream	1	1	1	1
828	1	51467962	51468481	519	4	False	-0.03	0.986188	43.059	59	44.588	52.824	74	97	66	99	0	0	1	Nabp1	10178	downstream	1	1	1	1
829	1	51477760	51478902	1142	4	False	-0.11	0.815039	460.667	469.5	426.667	406.389	1105	1124	967	969	1	1	1	Nabp1	68	in gene	1	1	1	1
830	1	51505612	51506011	399	4	False	0.06	0.971751	67.417	109.417	96.5	95.25	87	155	130	136	0	0	1	Gm17767	6518	downstream	1	1	1	1
831	1	51508514	51508751	237	2	False	0.02	0.990241	59.857	54.571	53.429	72.429	67	64	64	77	0	0	1	Gm17767	3697	in gene	1	0	0	1
832	1	51509034	51509521	487	4	False	0.43	0.199534	126.133	144.133	185.8	214.2	213	240	325	344	0	0	1	Gm17767	3052	in gene	1	1	1	1
833	1	51512798	51513409	611	4	False	0.14	0.888713	83.95	84.85	91.25	93.55	116	123	133	133	0	1	1	Gm17767	-774	upstream	1	1	1	1
834	1	51514985	51515219	234	2	False	-0.04	NA	40	25.571	28.286	40	48	29	36	45	0	1	1	Gm17767	-2773	upstream	1	0	0	1
835	1	51530017	51530888	871	4	False	0.03	0.985449	88.556	105.111	94.704	103	162	188	183	231	0	0	0				1	1	1	1
836	1	51536649	51536860	211	1	False	0.1	NA	39.833	42	44	56.333	45	48	48	66	0	0	0				0	0	0	1
837	1	51537583	51538401	818	4	False	-0.14	0.840419	154.5	170.808	138.308	141.731	305	345	269	283	0	0	0				1	1	1	1
838	1	51549019	51549344	325	2	False	0.18	NA	17.818	18.454	28	25.546	23	25	33	34	0	0	0				0	0	1	1
839	1	51567008	51567648	640	4	False	-0.19	0.820937	70.524	58.095	43.619	58.952	121	100	71	101	0	0	0				1	1	1	1
840	1	51567912	51568300	388	3	False	-0.25	NA	40	43.417	34.5	21.167	59	59	48	31	0	0	0				1	1	1	0
841	1	51569681	51569893	212	1	False	-0.06	NA	22	41.857	22.714	29.429	24	48	26	34	0	0	0				0	1	0	0
842	1	51596934	51597587	653	4	False	-0.03	0.985068	68.45	74.6	80.4	57.7	154	153	152	120	0	0	0				1	1	1	1
843	1	51615528	51615857	329	4	False	-0.03	NA	41.8	35.8	34.5	35.5	60	45	47	49	0	0	0				1	1	1	1
844	1	51643425	51644013	588	4	False	-0.33	0.528238	98.444	103.833	69.833	75.889	168	180	114	134	0	0	0				1	1	1	1
845	1	51644382	51644734	352	4	False	0.19	NA	31.364	31.909	38.636	45.545	43	44	57	61	0	0	0				1	1	1	1
846	1	51671243	51671793	550	4	False	0.22	0.754042	105.824	106.412	124.294	129.294	205	186	224	231	0	0	0				1	1	1	1
847	1	51687959	51688267	308	1	False	-0.05	NA	31.5	19.6	20.6	21.4	45	26	29	28	0	0	0				1	0	0	0
848	1	51720103	51720713	610	4	False	-0.03	0.98619	52.211	78.263	55.632	62.368	83	131	86	106	0	0	0				1	1	1	1
849	1	51747431	51748026	595	4	False	0.14	0.88621	81.389	86.389	95.667	91.889	133	144	168	144	0	0	1	Myo1b	168246	downstream	1	1	1	1
850	1	51748334	51748717	383	4	False	0.26	0.714633	29.75	47.417	56.917	56.083	41	67	77	78	0	0	1	Myo1b	167449	downstream	1	1	1	1
851	1	51761909	51762553	644	4	False	-0.04	0.980177	66.4	55.95	59.6	58.1	109	101	108	95	0	0	1	Myo1b	153743	in gene	1	1	1	1
852	1	51773015	51773253	238	1	False	0.07	NA	17.875	21.875	19	27.75	20	25	22	32	0	0	1	Myo1b	142840	in gene	0	0	0	1
853	1	51782012	51782593	581	4	False	-0.26	0.712608	78.737	86.526	58.737	59.474	149	164	107	108	0	0	1	Myo1b	133672	in gene	1	1	1	1
854	1	51819911	51820458	547	4	False	0.13	0.908225	66.529	78.412	81.647	73	122	141	150	124	0	0	1	Myo1b	95790	in gene	1	1	1	1
855	1	51837832	51838517	685	4	False	-0.04	0.983679	33.667	42.095	33.714	36.857	51	55	56	46	0	0	1	Myo1b	77800	in gene	1	1	1	1
856	1	51843460	51843666	206	1	False	0.09	NA	13.167	17.667	22	25.167	14	19	24	28	0	0	1	Myo1b	72411	in gene	0	0	0	1
857	1	51849381	51850118	737	4	False	-0.14	0.836068	198.696	217.478	172.957	194.348	390	416	327	362	0	0	1	Myo1b	66225	in gene	1	1	1	1
858	1	51853327	51853828	501	4	False	0.11	0.917254	111.688	100.438	119.188	101.812	152	129	147	127	0	0	1	Myo1b	62397	in gene	1	1	1	1
859	1	51856214	51857264	1050	4	False	-0.04	0.969398	176.758	182.879	165.788	172.939	304	358	276	291	0	0	1	Myo1b	59235	in gene	1	1	1	1
860	1	51872396	51873304	908	4	False	-0.03	0.985068	87.429	87.071	85.179	87.786	139	147	143	158	0	0	1	Myo1b	43124	in gene	1	1	1	1
861	1	51878059	51879050	991	4	False	-0.13	0.854152	127.226	153.065	118.613	128.032	233	279	180	233	0	0	1	Myo1b	37420	in gene	1	1	1	1
862	1	51882699	51883194	495	4	False	-0.16	0.81983	236.8	283.733	220.267	215.867	356	454	342	346	0	0	1	Myo1b	33028	in gene	1	1	1	1
863	1	51885473	51886000	527	4	False	-0.12	0.898243	159.125	191.375	161.875	146.062	238	257	241	227	0	0	1	Myo1b	30238	in gene	1	1	1	1
864	1	51894771	51895075	304	4	False	0.12	NA	37.6	36.2	45.6	41.8	49	47	56	54	0	0	1	Myo1b	21051	in gene	1	1	1	1
865	1	51895848	51896348	500	4	False	-0.06	NA	32.4	32.133	29.867	30.867	39	52	43	45	0	0	1	Myo1b	19876	in gene	1	1	1	1
866	1	51907731	51908291	560	4	False	0.21	0.805981	24.556	27	35.833	35.222	38	41	53	57	0	0	1	Myo1b	7963	in gene	1	1	1	1
867	1	51914159	51914415	256	4	False	-0.1	0.935516	81.75	101.375	77.125	75	94	115	89	90	0	1	1	Myo1b	1687	in gene	1	1	1	1
868	1	51914917	51916250	1333	4	False	-0.05	0.958009	189.439	174.244	170.78	163.488	388	372	363	319	1	1	1	Myo1b	391	in gene	1	1	1	1
869	1	51922801	51923217	416	4	False	0.02	NA	32.538	36.692	30.615	39.462	48	52	44	55	0	1	1	Myo1b	-7035	upstream	1	1	1	1
870	1	51931498	51931800	302	1	False	-0.12	NA	23	20.556	20.222	14.556	25	25	25	19	0	0	1	Gm8420	9650	downstream	1	0	0	0
871	1	51944553	51945199	646	4	False	-0.17	0.773793	228.15	238.6	196.6	202.55	422	451	345	372	0	1	1	Gm8420	-3577	upstream	1	1	1	1
872	1	51996613	51997615	1002	6	False	0.12	0.917254	43.871	51.839	60.742	50.839	105	118	132	103	0	0	0				1	1	1	1
873	1	52004112	52004450	338	4	False	0.1	NA	26.636	22.364	28.091	24.818	38	31	41	36	0	1	1	Stat4	-3963	upstream	1	1	1	1
874	1	52008510	52008720	210	1	False	0.05	NA	16.571	22.286	27.143	20.857	20	25	31	25	0	1	1	Stat4	371	in gene	0	0	1	0
875	1	52040381	52040754	373	3	False	-0.02	NA	21.833	27.167	18.417	21.583	26	35	24	27	0	0	1	Stat4	32323	in gene	1	1	0	1
876	1	52055680	52056127	447	4	False	0.08	NA	24.643	28.286	31.071	24.5	40	41	44	36	0	0	1	Stat4	47659	in gene	1	1	1	1
877	1	52057109	52057554	445	4	False	0.08	0.957955	44.214	63.286	50.714	65.357	64	98	86	104	0	0	1	Stat4	49087	in gene	1	1	1	1
878	1	52066340	52067040	700	4	False	-0.26	0.679537	94.954	110.273	72.954	74.227	169	198	113	136	0	0	1	Stat4	58446	in gene	1	1	1	1
879	1	52088633	52089422	789	5	False	0.14	0.894111	33.12	38.4	41.6	42.64	49	68	77	90	0	1	2	Stat4, Gm3940	80783, 2045	in gene, downstream	1	1	1	1
880	1	52098845	52099128	283	3	False	0.03	NA	19.889	26.111	26.444	23.444	29	33	34	32	0	0	2	Stat4, Gm3940	90742, -7914	in gene, upstream	0	1	1	1
881	1	52102830	52103221	391	4	False	-0.13	NA	35.583	42.917	30.25	29.75	50	60	40	42	0	0	1	Stat4	94781	in gene	1	1	1	1
882	1	52113283	52114140	857	4	False	-0.15	0.822218	175	181.769	154.654	144.038	351	364	272	292	1	1	2	Stat4, Stat1	105467, -5727	downstream, upstream	1	1	1	1
883	1	52119019	52120030	1011	4	False	-0.02	0.985068	264.032	255.29	258.742	238.581	530	517	482	448	1	1	1	Stat1	86	in gene	1	1	1	1
884	1	52131963	52132318	355	2	False	0.24	NA	7.818	12.546	22.546	25.364	13	18	31	38	0	0	1	Stat1	12702	in gene	0	0	1	1
885	1	52146633	52146865	232	1	False	0.04	NA	20	19.286	22.286	25.429	27	25	30	29	0	0	1	Stat1	27311	in gene	0	0	0	1
886	1	52170001	52170490	489	4	False	0.28	0.672287	21.733	34.133	44.667	45.067	31	51	65	66	0	0	2	Stat1, Gls	50807, 62987	downstream, in gene	1	1	1	1
887	1	52171388	52171701	313	1	False	0.15	NA	21.4	20.7	38.7	22.3	27	26	48	31	0	0	2	Stat1, Gls	52106, 61688	downstream, in gene	0	0	1	0
888	1	52232137	52233779	1642	6	False	-0.13	0.760255	446.137	393.137	378.98	354	1289	1185	1041	1010	1	1	1	Gls	274	in gene	1	1	1	1
889	1	52250968	52251414	446	4	False	0.24	NA	21.857	21.286	32.857	30	31	26	49	40	0	0	0				1	1	1	1
890	1	52269681	52270072	391	4	False	0.07	NA	35.75	33.667	41.167	38.75	53	48	60	59	0	0	0				1	1	1	1
891	1	52270287	52270817	530	4	False	0.12	0.921073	31.823	44.824	41.412	45.529	52	72	70	67	0	0	0				1	1	1	1
892	1	52302589	52302920	331	4	False	0.08	NA	35.727	32.909	39.545	45.909	52	46	58	69	0	0	0				1	1	1	1
893	1	52354171	52354746	575	4	False	0.19	0.837277	43.944	59.611	48.333	72.889	73	107	76	122	0	0	0				1	1	1	1
894	1	52364267	52364967	700	4	False	-0.01	0.997453	34.818	38.318	31.909	35.136	62	71	45	49	0	0	0				1	1	1	1
895	1	52454616	52455281	665	4	False	0.28	0.677579	33.381	42.571	63.048	43.381	58	73	93	62	0	0	1	Nab1	45500	downstream	1	1	1	1
896	1	52456589	52457051	462	4	False	-0.02	NA	32.5	22.571	23.143	31	41	27	32	43	0	0	1	Nab1	43628	in gene	1	1	1	1
897	1	52495326	52495818	492	4	False	0.18	0.840367	68.812	73.938	90.25	87.875	100	106	127	126	0	0	1	Nab1	4876	in gene	1	1	1	1
898	1	52499753	52501070	1317	5	False	-0.07	0.958575	179.024	146.634	164.537	123.585	298	260	284	206	2	1	1	Nab1	37	in gene	1	1	1	1
899	1	52501574	52502174	600	4	False	0.17	0.794679	157.167	169.167	187.944	179.111	240	275	297	287	0	1	1	Nab1	-1426	upstream	1	1	1	1
900	1	52578336	52578930	594	4	False	0.13	0.911316	49.789	63.526	68.105	66.421	77	100	101	111	0	0	0				1	1	1	1
901	1	52580474	52580804	330	3	False	0.15	0.886478	28.727	50.818	54.545	47.091	39	70	72	63	0	0	0				0	1	1	1
902	1	52581765	52582165	400	4	False	-0.24	0.753914	55.833	58.917	36.583	36.75	76	80	52	48	0	0	0				1	1	1	1
903	1	52597766	52598300	534	4	False	-0.05	0.972376	95.5	90.75	99.5	82.688	159	144	172	147	0	0	0				1	1	1	1
904	1	52608063	52608806	743	4	False	-0.01	0.99675	31	42.875	32.417	37.875	60	76	62	67	0	0	0				1	1	1	1
905	1	52630454	52631424	970	4	False	-0.1	0.877658	232.903	235.516	214.226	200.323	439	433	363	331	1	1	1	Tmem194b	234	in gene	1	1	1	1
906	1	52635786	52636488	702	4	False	-0.12	0.89417	169.636	153.955	143.182	135.682	263	233	190	204	0	0	1	Tmem194b	5432	in gene	1	1	1	1
907	1	52640160	52640762	602	4	False	0.12	0.902234	101.579	136.158	127.158	136.053	180	238	229	231	0	0	1	Tmem194b	9756	in gene	1	1	1	1
908	1	52647387	52648562	1175	4	False	-0.09	0.940507	66.243	67	55.973	62.243	119	133	94	120	0	0	2	Tmem194b, Mfsd6	17269, 79344	in gene, downstream	1	1	1	1
909	1	52652866	52653179	313	4	False	0.04	NA	28.889	26.333	29	31.444	40	31	37	40	0	0	2	Tmem194b, Mfsd6	22317, 74296	downstream, downstream	1	1	1	1
910	1	52675628	52676043	415	3	False	0.15	NA	24.077	22.538	29.923	30.308	40	31	45	41	0	0	1	Mfsd6	51483	in gene	1	0	1	1
911	1	52678476	52678688	212	2	False	-0.14	NA	40.286	41.571	24	29.286	45	47	28	33	0	0	1	Mfsd6	48736	in gene	1	1	0	0
912	1	52683398	52684205	807	4	False	-0.16	0.789996	194.48	223.68	187.84	165.4	385	435	330	314	0	0	1	Mfsd6	43517	in gene	1	1	1	1
913	1	52684749	52685017	268	1	False	-0.04	0.983977	72.875	50.625	58	54	82	60	75	65	0	0	1	Mfsd6	42435	in gene	1	0	0	0
914	1	52722464	52723076	612	3	False	0.3	0.581385	58.15	61.6	79.3	83.65	91	87	110	113	0	0	1	Mfsd6	4548	in gene	0	1	1	1
915	1	52726291	52727769	1478	4	False	-0.07	0.9344	206.739	180.848	188.543	172.087	287	274	275	234	1	1	1	Mfsd6	288	in gene	1	1	1	1
916	1	52728937	52729278	341	4	False	0.03	0.985246	112.4	133.6	119.6	130.2	148	178	153	166	0	1	1	Mfsd6	-1789	upstream	1	1	1	1
917	1	52748235	52748685	450	4	False	-0.14	NA	43.571	34.786	27	29.643	65	48	38	46	0	0	0				1	1	1	1
918	1	52764069	52764400	331	4	False	0.19	NA	28.5	29.4	42	43.7	36	37	53	55	0	0	0				1	1	1	1
919	1	52765122	52766160	1038	6	False	0	0.998948	27.406	38.375	28.875	34.562	53	69	47	65	0	0	0				1	1	1	1
920	1	52779837	52780233	396	4	False	0.08	NA	35.769	34.308	30.846	44.615	57	51	47	64	0	0	1	Inpp1	37653	downstream	1	1	1	1
921	1	52790551	52790854	303	2	False	0.11	NA	16.2	13.2	23.1	23.5	23	15	29	28	0	0	1	Inpp1	26986	in gene	0	0	1	1
922	1	52799387	52800206	819	4	False	0.34	0.513456	43.192	39.923	55.115	70.346	67	59	96	102	0	0	1	Inpp1	17892	in gene	1	1	1	1
923	1	52800276	52800656	380	4	False	0.12	NA	30.833	29	37.667	35.25	42	35	51	52	0	0	1	Inpp1	17222	in gene	1	1	1	1
924	1	52816932	52818044	1112	4	False	-0.19	0.696148	210.529	202.529	179.176	169.735	374	355	272	274	1	1	1	Inpp1	200	in gene	1	1	1	1
925	1	52844381	52845363	982	4	False	-0.12	0.796557	468.903	470.484	440.419	397.226	1020	981	888	852	0	1	1	Hibch	-174	upstream	1	1	1	1
926	1	52848219	52848519	300	3	False	-0.09	0.94552	125.2	144.4	100.6	135.2	154	190	130	171	0	0	1	Hibch	3323	in gene	1	1	0	1
927	1	52854075	52854368	293	4	False	0.01	NA	30.9	33.4	37.1	28.8	42	51	51	40	0	0	1	Hibch	9175	in gene	1	1	1	1
928	1	52952267	52952467	200	1	False	0	NA	29.5	39.333	19	47.833	37	43	22	53	1	1	1	1700019D03Rik	473	in gene	0	0	0	1
929	1	52952554	52953572	1018	4	False	-0.14	0.853595	124.469	129.25	115.375	103.875	262	285	205	210	1	1	1	1700019D03Rik	-223	upstream	1	1	1	1
930	1	53017991	53018398	407	4	False	0.24	NA	33.333	28.75	48.333	51.25	43	42	67	72	0	0	0				1	1	1	1
931	1	53296692	53297439	747	4	False	-0.08	0.913955	482.609	459.957	431.391	431.13	874	858	750	794	1	2	2	Pms1, Ormdl1	-69, -30	upstream, upstream	1	1	1	1
932	1	53313265	53314062	797	4	False	-0.14	0.849348	141.92	151.2	121.8	128.8	252	280	206	241	0	1	2	Ormdl1, Osgepl1	16568, 0	downstream, in gene	1	1	1	1
933	1	53352275	53352952	677	4	False	-0.12	0.866016	270.571	246.952	239.81	211.905	492	464	425	382	1	1	1	Asnsd1	86	in gene	1	1	1	1
934	1	53646280	53646909	629	4	False	-0.27	0.66893	96.737	91.79	65.21	70.21	167	167	129	117	0	0	1	Dnahc7a	60190	in gene	1	1	1	1
935	1	53706536	53706889	353	2	False	-0.05	NA	19.909	29.727	25.818	21	24	36	29	23	1	1	1	Dnahc7a	72	in gene	0	1	1	0
936	1	53755071	53755446	375	4	False	-0.05	NA	40.333	31.917	35.917	32.333	52	47	53	44	0	0	1	Stk17b	29957	downstream	1	1	1	1
937	1	53784217	53785554	1337	4	False	-0.04	0.961805	209.167	213.214	201.881	201.214	517	521	483	500	1	1	1	Stk17b	330	in gene	1	1	1	1
938	1	53818514	53818718	204	1	False	0.11	NA	20.333	15.5	17.833	25	24	18	19	26	0	0	1	Hecw2	376418	in gene	0	0	0	1
939	1	53823605	53824261	656	4	False	-0.03	0.987792	54.286	60.762	58.381	55.571	94	98	104	104	0	0	1	Hecw2	371101	in gene	1	1	1	1
940	1	53838529	53838897	368	3	False	0.15	NA	11.546	25.636	25.091	28.182	15	32	30	36	0	0	1	Hecw2	356321	in gene	0	1	1	1
941	1	53843129	53843364	235	2	False	-0.1	NA	54.5	51.75	52.625	42.25	66	62	65	51	0	0	1	Hecw2	351788	in gene	1	0	1	0
942	1	53845289	53845606	317	4	False	-0.14	0.903602	51.8	78.9	44.6	49.7	66	103	54	60	0	0	1	Hecw2	349587	in gene	1	1	1	1
943	1	53845905	53846300	395	4	False	0.08	0.956917	78	69.083	71.5	89.333	105	91	94	120	0	0	1	Hecw2	348932	in gene	1	1	1	1
944	1	53846582	53847182	600	4	False	-0.23	0.736564	101.579	108.368	76.474	81.316	144	178	114	121	0	0	1	Hecw2	348152	in gene	1	1	1	1
945	1	53851452	53851903	451	4	False	-0.11	0.92967	66.286	83.214	66.5	59	84	97	82	71	0	0	1	Hecw2	343357	in gene	1	1	1	1
946	1	53852091	53852688	597	3	False	0.1	0.939282	38	41.789	43.368	47.895	47	67	68	62	0	0	1	Hecw2	342645	in gene	0	1	1	1
947	1	53856414	53856885	471	4	False	-0.07	0.959838	42.533	34	34.267	32.533	53	43	47	44	0	0	1	Hecw2	338385	in gene	1	1	1	1
948	1	53894266	53894974	708	4	False	-0.32	0.56615	57.455	67.864	42.409	35.636	91	112	79	53	0	0	1	Hecw2	300414	in gene	1	1	1	1
949	1	53906225	53906771	546	4	False	-0.4	0.372399	94	72.353	60.353	46	165	128	110	77	0	0	1	Hecw2	288536	in gene	1	1	1	1
950	1	53909211	53909440	229	1	False	-0.08	NA	29	25	17.5	22.875	34	33	23	27	0	0	1	Hecw2	285709	in gene	0	0	0	1
951	1	54250343	54251077	734	4	False	-0.16	0.757067	341.652	357.043	281.217	318.87	719	743	548	646	1	1	1	Ccdc150	27	in gene	1	1	1	1
952	1	54438737	54439242	505	4	False	-0.03	0.984876	58.438	59.75	57.438	48.312	93	89	95	75	1	1	1	Gtf3c3	-18	upstream	1	1	1	1
953	1	54492308	54492790	482	4	False	-0.27	0.703451	49.867	68.8	46.067	31	74	122	78	49	0	0	1	Pgap1	65135	in gene	1	1	1	1
954	1	54523647	54524229	582	4	False	-0.16	0.867323	84.263	91.895	71.368	75.368	167	170	145	147	0	0	1	Pgap1	33746	in gene	1	1	1	1
955	1	54545836	54546036	200	1	False	0.08	NA	19.167	20.167	15.5	25.167	22	22	18	31	0	0	1	Pgap1	11748	in gene	0	0	0	1
956	1	54551843	54552093	250	1	False	-0.13	NA	33.143	23.857	21.429	18.571	37	33	27	22	0	0	1	Pgap1	5716	in gene	1	0	0	0
957	1	54557162	54558194	1032	4	False	0	0.998589	180.625	182.5	187.406	168.281	351	374	385	329	1	1	1	Pgap1	6	in gene	1	1	1	1
958	1	54640354	54640756	402	4	False	-0.09	0.945779	80.667	79.417	61.25	72.25	124	119	91	109	0	0	1	Ankrd44	285832	downstream	1	1	1	1
959	1	54642411	54643449	1038	4	False	0.25	0.723499	40.781	47.156	48.812	59.969	54	66	73	102	0	0	1	Ankrd44	283457	downstream	1	1	1	1
960	1	54666007	54666338	331	4	False	-0.02	NA	32.545	48.909	41	37.091	46	72	60	57	0	0	1	Ankrd44	260215	in gene	1	1	1	1
961	1	54726121	54726902	781	5	False	0.01	0.998407	28.083	40	28.125	30.5	55	70	48	56	0	0	1	Ankrd44	199876	in gene	1	1	1	1
962	1	54729256	54729804	548	4	False	-0.15	0.883761	73.471	73.529	53.235	58.765	126	119	91	84	0	0	1	Ankrd44	196857	in gene	1	1	1	1
963	1	54747636	54748063	427	4	False	-0.02	0.990283	77.692	77.538	75.308	73.615	116	115	117	110	0	0	1	Ankrd44	178538	in gene	1	1	1	1
964	1	54749470	54749954	484	4	False	0.12	0.918474	61.188	62.125	67.438	70.75	89	97	105	118	0	0	1	Ankrd44	176675	in gene	1	1	1	1
965	1	54765900	54766235	335	1	False	-0.14	NA	31	14.8	9.6	19.3	38	22	13	25	0	0	1	Ankrd44	160320	in gene	1	0	0	0
966	1	54815358	54815724	366	2	False	0.04	NA	23.167	15.5	27.833	18.083	30	21	36	22	0	0	1	Ankrd44	110846	in gene	1	0	1	0
967	1	54819931	54820186	255	3	False	-0.05	NA	28.5	34.5	22.75	25.625	33	41	27	29	0	0	1	Ankrd44	106329	in gene	1	1	0	1
968	1	54826265	54827090	825	4	False	-0.19	0.742016	173.654	189.462	153.962	150.769	284	327	259	268	0	0	1	Ankrd44	99710	in gene	1	1	1	1
969	1	54829880	54830650	770	4	False	-0.07	0.945956	193.792	201.75	173	193	290	297	255	289	0	0	1	Ankrd44	96122	in gene	1	1	1	1
970	1	54837496	54838262	766	4	False	-0.01	0.992066	211.5	230.792	216.792	219.667	439	475	428	431	0	0	1	Ankrd44	88508	in gene	1	1	1	1
971	1	54849435	54850418	983	4	False	-0.28	0.62295	68.645	67.645	47.355	55.129	148	154	77	106	0	0	1	Ankrd44	76461	in gene	1	1	1	1
972	1	54872911	54873652	741	4	False	0.25	0.732994	43.174	40.087	60.609	56.174	68	62	85	96	0	0	1	Ankrd44	53106	in gene	1	1	1	1
973	1	54881387	54882527	1140	5	False	0	0.998434	114.457	119.514	111.171	113.486	261	298	289	276	0	0	1	Ankrd44	44430	in gene	1	1	1	1
974	1	54896469	54896869	400	4	False	0.04	NA	30.154	37.077	36.154	37	39	48	50	50	0	0	1	Ankrd44	29718	in gene	1	1	1	1
975	1	54898677	54899241	564	4	False	-0.08	NA	30.222	25.778	21.667	25.389	42	34	28	34	0	0	1	Ankrd44	27428	in gene	1	1	1	1
976	1	54905533	54906094	561	4	False	0.14	0.889564	58.778	67.5	78.222	72.167	98	113	127	129	0	0	1	Ankrd44	20574	in gene	1	1	1	1
977	1	54910624	54911196	572	4	False	-0.02	NA	26.222	26.111	25.889	23.444	35	30	36	30	0	0	1	Ankrd44	15477	in gene	1	1	1	1
978	1	54925656	54926894	1238	4	False	-0.1	0.877006	243.769	232.103	223.179	207.769	536	472	424	398	1	1	1	Ankrd44	112	in gene	1	1	1	1
979	1	54961018	54961218	200	1	False	0.11	NA	4.857	11.143	4.286	25.571	7	15	8	29	0	0	0				0	0	0	1
980	1	54982753	54983022	269	3	False	0.04	NA	27.5	34.875	28.125	32.75	32	39	31	38	0	0	1	Sf3b1	44591	downstream	1	1	0	1
981	1	54983255	54983702	447	4	False	0.19	0.83545	44.071	59.571	71	63.357	65	92	108	94	0	0	1	Sf3b1	44000	downstream	1	1	1	1
982	1	55026798	55027821	1023	4	False	-0.23	0.491873	240.781	260.656	211.156	203.844	445	511	393	389	1	1	1	Sf3b1	169	in gene	1	1	1	1
983	1	55052247	55053441	1194	4	True	-0.29	0.0888625	525.658	537.895	413.263	429.421	944	992	722	771	1	1	1	Coq10b	74	in gene	1	1	1	1
984	1	55076941	55077252	311	2	False	-0.04	NA	28.5	20.6	23	21	34	27	32	27	0	0	2	Coq10b, Hspd1	24326, 10836	downstream, downstream	1	0	1	0
985	1	55087199	55088624	1425	4	False	-0.11	0.83799	289.911	271.667	262.911	239.244	579	557	523	428	1	2	2	Hspd1, Hspe1	21, -237	in gene, upstream	1	1	1	1
986	1	55130874	55131976	1102	4	False	-0.1	0.875826	273	243.629	241.4	222.257	398	396	366	338	1	1	1	Mob4	180	in gene	1	1	1	1
987	1	55163875	55164520	645	4	False	0.17	0.839429	80.45	77.95	92.35	85.35	156	148	163	147	0	0	2	Mob4, Rftn2	32952, 62585	downstream, downstream	1	1	1	1
988	1	55171779	55172170	391	4	False	0.09	NA	25.667	22.917	21.167	30.167	35	31	30	37	0	0	1	Rftn2	54808	in gene	1	1	1	1
989	1	55185756	55186061	305	1	False	0.19	NA	16.3	11.8	19.3	29.3	23	17	27	37	0	0	1	Rftn2	40874	in gene	0	0	0	1
990	1	55192100	55192300	200	1	False	0.02	NA	27.667	22.167	19.667	22.833	31	25	26	28	0	0	1	Rftn2	34582	in gene	1	0	0	0
991	1	55193332	55193651	319	3	False	0.02	NA	23.8	24.3	25.5	21.8	31	34	32	29	0	0	1	Rftn2	33291	in gene	1	1	1	0
992	1	55201840	55202229	389	3	False	-0.02	NA	31.75	18.083	22.75	27.333	43	25	31	42	0	0	1	Rftn2	24748	in gene	1	0	1	1
993	1	55212865	55214193	1328	5	False	0.04	0.969622	133	141.756	141.049	134.537	383	404	406	381	0	0	1	Rftn2	13253	in gene	1	1	1	1
994	1	55221161	55221864	703	4	False	0.08	0.955082	60.091	72.227	70.273	62.136	102	139	125	91	0	1	2	Rftn2, Gm10561	5270, -4786	in gene, upstream	1	1	1	1
995	1	55221956	55222357	401	1	False	0.11	NA	25.583	34.417	30.5	41.833	33	47	41	51	0	1	2	Rftn2, Gm10561	4626, -4142	in gene, upstream	0	0	0	1
996	1	55226395	55226887	492	4	False	0.2	0.821989	32.688	40	50.688	36.312	52	53	72	51	0	2	2	Rftn2, Gm10561	141, 343	in gene, in gene	1	1	1	1
997	1	55227960	55228269	309	1	False	0.12	NA	16.4	25.4	29.5	24	25	30	37	27	0	2	3	Rftn2, Gm10561, Mars2	-1332, 1816, -9063	upstream, in gene, upstream	0	1	0	0
998	1	55228320	55228719	399	3	False	0.28	NA	15.615	30.923	44.308	39.462	24	41	66	48	0	2	3	Rftn2, Gm10561, Mars2	-1737, 2221, -8658	upstream, in gene, upstream	0	1	1	1
999	1	55236906	55237680	774	4	False	0.03	0.976295	353.333	333.958	343.042	336.042	688	686	685	654	1	1	2	Gm10561, Mars2	10995, 116	downstream, in gene	1	1	1	1
1000	1	55237792	55238157	365	4	False	0.09	0.943146	70.5	81.833	78.833	78.917	80	102	95	89	1	1	2	Gm10561, Mars2	11676, 797	downstream, in gene	1	1	1	1
1001	1	55363243	55364033	790	4	False	0.11	0.922881	74.16	56.52	62.56	79.64	110	80	87	124	1	1	2	Boll, LOC101055993	-169, 7905	upstream, downstream	1	1	1	1
1002	1	55383159	55383550	391	4	False	-0.04	0.984721	66.583	73.5	53.083	65.25	98	118	83	100	0	0	0				1	1	1	1
1003	1	55405539	55406394	855	4	False	0.05	0.965376	203.5	182.115	199.192	191.038	458	388	425	414	1	1	1	Plcl1	20	in gene	1	1	1	1
1004	1	55412646	55412939	293	2	False	0.2	NA	23.444	19.111	26.667	32	32	24	32	42	0	0	1	Plcl1	6846	in gene	0	0	1	1
1005	1	55509546	55509908	362	4	False	0.12	NA	25.909	33.182	36	36.364	34	43	47	53	0	0	1	Plcl1	103781	in gene	1	1	1	1
1006	1	55511746	55512038	292	1	False	0.11	NA	17.556	16.222	20.111	30.333	21	20	26	37	0	0	1	Plcl1	105946	in gene	0	0	0	1
1007	1	55528555	55529306	751	4	False	0.17	0.858309	32.522	32.826	38.478	38.304	47	61	57	61	0	0	1	Plcl1	122984	in gene	1	1	1	1
1008	1	55565759	55566470	711	4	False	-0.02	0.988918	158	183.174	139.957	182.348	297	339	270	324	0	0	1	Plcl1	160168	in gene	1	1	1	1
1009	1	55575735	55576614	879	4	False	0	0.999248	297.893	307.393	293.643	293.179	672	656	591	595	0	0	1	Plcl1	170228	in gene	1	1	1	1
1010	1	55618623	55619198	575	4	False	0.06	NA	23.167	27.5	29.611	24.278	32	40	36	30	0	0	1	Plcl1	212964	in gene	1	1	1	1
1011	1	55736409	55736730	321	4	False	-0.02	NA	35.2	42.2	40.4	37	47	57	55	52	0	0	1	Plcl1	330623	in gene	1	1	1	1
1012	1	55874197	55874535	338	3	False	-0.05	NA	18.818	35.091	22.909	27.818	25	46	33	43	0	0	0				0	1	1	1
1013	1	55888159	55888391	232	2	False	-0.02	NA	16.625	29.25	18.625	25.5	20	36	21	30	0	0	0				0	1	0	1
1014	1	55888798	55889482	684	4	False	0.11	0.931834	24.954	31.682	34.682	25.364	40	48	53	44	0	0	0				1	1	1	1
1015	1	56886605	56887003	398	3	False	-0.19	NA	37.083	25.333	27.5	14.917	47	33	37	17	0	0	1	Satb2	84530	in gene	1	1	1	0
1016	1	56887626	56887894	268	2	False	-0.07	NA	27.5	21.5	16.625	24.25	34	28	19	30	0	0	1	Satb2	83574	in gene	1	0	0	1
1017	1	56888920	56889213	293	3	False	0.07	NA	21.222	28.222	25.222	32	25	35	30	40	0	0	1	Satb2	82268	in gene	0	1	1	1
1018	1	56896621	56897210	589	4	False	0.03	0.985068	144.056	164.611	146	171.722	265	303	267	301	0	0	1	Satb2	74419	in gene	1	1	1	1
1019	1	56897531	56898041	510	4	False	-0.14	0.872774	177.125	169.688	142.688	150.75	319	295	245	260	0	0	1	Satb2	73548	in gene	1	1	1	1
1020	1	56972129	56972476	347	4	False	-0.02	0.992311	89.6	67.2	69.5	68.4	107	80	86	85	1	2	2	Satb2, 9130024F11Rik	-968, 833	upstream, in gene	1	1	1	1
1021	1	56972577	56973792	1215	4	False	-0.03	0.984868	99.105	113	100.053	101.421	137	181	142	155	1	2	2	Satb2, 9130024F11Rik	-1850, 1715	upstream, in gene	1	1	1	1
1022	1	56977146	56977534	388	4	False	-0.17	0.85465	79.667	66.083	66.917	52.333	107	89	83	67	1	1	2	Satb2, 9130024F11Rik	-6006, 5871	upstream, downstream	1	1	1	1
1023	1	56991722	56991922	200	1	False	-0.06	NA	25.5	14	18.167	17.167	31	18	24	25	0	0	0				1	0	0	0
1024	1	57205660	57205860	200	1	False	0.04	NA	21.857	18.714	24.857	18.571	27	28	31	27	0	0	1	BC055402	9236	in gene	0	0	1	0
1025	1	57377318	57378358	1040	4	False	-0.17	0.754042	222.406	206	175.156	191.875	447	377	336	359	1	2	3	4930558J18Rik, 1700066M21Rik, Tyw5	-294, 218, 28836	upstream, in gene, downstream	1	1	1	1
1026	1	57394175	57394385	210	1	False	0.12	NA	14.714	15.857	27.571	21.571	18	23	36	26	0	0	2	1700066M21Rik, Tyw5	16660, 12394	downstream, in gene	0	0	1	0
1027	1	57398686	57398972	286	2	False	-0.02	NA	27.667	13.444	29.556	10.778	32	16	38	17	0	0	2	Tyw5, 9430016H08Rik	7845, -7719	in gene, upstream	1	0	1	0
1028	1	57406180	57407255	1075	4	False	0.06	0.949724	136.121	139.667	144.939	141.121	234	261	260	234	1	2	2	Tyw5, 9430016H08Rik	-43, 169	upstream, in gene	1	1	1	1
1029	1	57428941	57429332	391	4	False	0.11	NA	33.417	45.5	42	47.75	56	77	65	70	0	0	0				1	1	1	1
1030	1	57436450	57436650	200	1	False	0.09	NA	20.667	15.333	22.5	27	25	17	27	31	0	0	0				0	0	0	1
1031	1	57773958	57775583	1625	4	False	0.19	0.772876	70.48	60.04	75.78	74.72	120	97	115	113	1	1	1	Spats2l	-91	upstream	1	1	1	1
1032	1	57849191	57849431	240	3	False	0.16	NA	32.571	50.286	55.714	54.714	40	58	67	62	0	0	1	Spats2l	74450	in gene	0	1	1	1
1033	1	57849809	57850410	601	4	False	0	0.999735	99.526	116	104	119.368	190	203	183	230	0	0	1	Spats2l	75248	in gene	1	1	1	1
1034	1	57884892	57885483	591	4	False	0.52	0.139797	23.526	23.895	52.684	45.316	37	34	78	61	0	0	1	Spats2l	110326	in gene	1	1	1	1
1035	1	57947377	57948342	965	4	False	0.15	0.878254	32.1	49	46.967	44.1	54	85	97	74	0	0	2	Spats2l, Kctd18	172998, 22225	in gene, downstream	1	1	1	1
1036	1	57969376	57970411	1035	4	False	-0.12	0.854713	185.394	179.212	173.818	152.758	521	510	456	386	1	1	1	Kctd18	191	in gene	1	1	1	1
1037	1	57989090	57989690	600	4	False	0.13	0.907563	27	31.222	32.278	40.944	39	48	49	53	0	0	1	Sgol2	4050	in gene	1	1	1	1
1038	1	57995580	57996407	827	4	False	-0.12	0.862961	236.923	218.846	193.654	198.308	479	429	320	368	1	0	1	Sgol2	10653	in gene	1	1	1	1
1039	1	57998171	57998528	357	3	False	0.31	0.616472	51.667	57	71.25	81.583	71	82	88	110	0	0	1	Sgol2	13009	in gene	0	1	1	1
1040	1	58029169	58030187	1018	4	False	-0.04	0.972892	221.5	223.875	212.5	210.844	420	429	423	415	0	1	2	Sgol2, Aox1	44338, -291	downstream, upstream	1	1	1	1
1041	1	58030428	58030884	456	4	False	0.03	0.98502	112.2	132.267	128.667	132.867	148	177	176	187	0	1	2	Sgol2, Aox1	45316, 687	downstream, in gene	1	1	1	1
1042	1	58031167	58031458	291	3	False	0.15	0.883761	88.3	75.1	97.2	89.5	110	100	118	110	0	1	2	Sgol2, Aox1	45972, 1343	downstream, in gene	1	0	1	1
1043	1	58071173	58072233	1060	4	False	-0.36	0.135577	217.788	247.061	163.879	178.303	519	573	386	430	0	0	1	Aox1	41734	in gene	1	1	1	1
1044	1	58073275	58073545	270	2	False	-0.24	0.757067	70.111	94.444	62.222	54.111	86	111	75	64	0	0	1	Aox1	43441	in gene	0	1	1	0
1045	1	58079684	58080036	352	3	False	0.19	NA	29	24.636	47.091	33.364	45	34	70	47	0	0	1	Aox1	49891	in gene	1	0	1	1
1046	1	58081325	58081877	552	4	False	-0.06	0.970363	65.647	58.588	53.529	53.059	123	99	88	93	0	0	1	Aox1	51632	in gene	1	1	1	1
1047	1	58093768	58094255	487	4	False	-0.12	0.916338	85.133	96.533	73.867	80.733	119	139	100	121	0	0	1	Aox1	64042	in gene	1	1	1	1
1048	1	58098029	58098577	548	4	False	-0.27	0.618405	154.588	166.294	114.941	128.824	229	249	175	176	0	0	1	Aox1	68334	in gene	1	1	1	1
1049	1	58101429	58102094	665	4	False	-0.19	0.773449	146.048	146.19	109.238	124.095	264	255	171	194	0	0	1	Aox1	71792	in gene	1	1	1	1
1050	1	58111313	58111670	357	4	False	-0.11	0.91824	195.818	175.909	180.182	143.636	261	251	250	190	0	1	2	Aox1, Aox3	81522, -1645	downstream, upstream	1	1	1	1
1051	1	58112734	58113293	559	4	False	-0.18	0.760715	248	252.667	217.278	213.111	413	422	339	330	0	1	2	Aox1, Aox3	83044, -123	downstream, upstream	1	1	1	1
1052	1	58113860	58114504	644	4	False	0.08	0.936641	198.7	222	217.2	226.35	318	338	343	392	0	1	2	Aox1, Aox3	84213, 1046	downstream, in gene	1	1	1	1
1053	1	58148234	58149017	783	4	False	-0.02	0.991414	72.958	71.5	73.083	70.167	114	113	114	105	0	0	1	Aox3	35489	in gene	1	1	1	1
1054	1	58194939	58195983	1044	4	False	-0.01	0.994368	76.849	88.727	80.303	77.212	128	142	120	133	0	0	1	Aox3	82325	in gene	1	1	1	1
1055	1	58199480	58199857	377	4	False	-0.01	0.998434	76.083	78.5	75.917	73.333	114	116	110	103	0	0	1	Aox3	86532	in gene	1	1	1	1
1056	1	58237708	58238394	686	4	False	-0.16	0.869096	76.143	73.381	62.857	56.095	134	124	113	91	0	0	1	Aox4	27654	in gene	1	1	1	1
1057	1	58240384	58240722	338	4	False	-0.02	NA	43.727	31.727	38.182	34.455	60	43	49	48	0	0	1	Aox4	30156	in gene	1	1	1	1
1058	1	58257136	58258022	886	4	False	0.06	0.969007	69.964	61.036	63.929	74.071	145	111	100	105	0	0	1	Aox4	47182	in gene	1	1	1	1
1059	1	58271211	58271489	278	3	False	-0.14	NA	35.444	38.111	27	23.556	49	53	35	31	0	1	2	Aox4, Aox3l1	60953, -6976	downstream, upstream	1	1	1	0
1060	1	58290002	58290974	972	6	False	0.09	0.941743	34.033	33.067	39.233	35.067	64	57	67	50	0	0	1	Aox3l1	12162	in gene	1	1	1	1
1061	1	58296268	58296687	419	4	False	0	0.999345	68.846	66.692	69	56.769	107	103	102	92	0	0	1	Aox3l1	18151	in gene	1	1	1	1
1062	1	58382660	58383220	560	4	False	0.25	0.733632	40	35.706	52.471	53.824	62	63	84	78	0	0	3	Aox3l1, Gm6860, Bzw1	104614, 6050, -10196	downstream, downstream, upstream	1	1	1	1
1063	1	58392487	58394040	1553	5	False	-0.12	0.828263	263.083	229.208	223.875	214	605	593	472	455	1	2	2	Gm6860, Bzw1	-4273, 127	upstream, in gene	1	1	1	1
1064	1	58401367	58401921	554	4	False	0.09	0.94576	56.278	70.444	63.667	73.944	101	131	113	126	0	0	1	Bzw1	8508	in gene	1	1	1	1
1065	1	58409870	58410456	586	4	False	0.05	0.973915	33.333	47.167	38.667	51.944	45	75	52	78	0	0	2	Bzw1, Clk1	17027, 13925	downstream, downstream	1	1	1	1
1066	1	58415518	58415730	212	2	False	-0.05	NA	37.429	27.857	31.429	21.286	48	36	39	25	0	0	2	Bzw1, Clk1	22488, 8464	downstream, in gene	1	0	1	0
1067	1	58422872	58424403	1531	4	False	-0.22	0.57226	151.021	177.958	139.542	130.958	373	410	313	335	1	1	2	Clk1, Ppil3	451, 21849	in gene, downstream	1	1	1	1
1068	1	58444992	58445897	905	4	False	0.05	0.957827	182.759	200.138	196.172	200.448	312	352	336	355	1	2	2	Ppil3, Nif3l1	42, -2190	in gene, upstream	1	1	1	1
1069	1	58504446	58505335	889	4	False	-0.17	0.709555	327.714	324.643	290.786	258.179	736	733	638	557	1	2	2	Orc2, Gm15834	29, -258	in gene, upstream	1	1	1	1
1070	1	58535863	58536345	482	4	False	0.21	0.800273	50.8	72.867	76	82.533	90	122	121	131	0	0	1	Fam126b	50229	in gene	1	1	1	1
1071	1	58564086	58564722	636	4	False	-0.21	0.790199	78.45	99.1	65.3	73.9	138	174	114	143	0	0	1	Fam126b	21929	in gene	1	1	1	1
1072	1	58585451	58586885	1434	4	False	-0.03	0.983696	130.022	132.711	127.622	122.222	238	299	243	213	1	2	2	Fam126b, Ndufb3	165, -431	in gene, upstream	1	1	1	1
1073	1	58599443	58599713	270	1	False	0.07	NA	19.889	25.333	16.556	33.667	27	32	21	44	0	0	1	Ndufb3	12979	downstream	0	0	0	1
1074	1	58604625	58605257	632	4	False	-0.04	0.978917	67.35	82.4	68.05	74.15	129	176	126	144	0	0	1	Ndufb3	18342	downstream	1	1	1	1
1075	1	58610108	58611166	1058	4	False	-0.22	0.587803	199.121	205.576	164.394	176.394	399	398	343	319	0	0	0				1	1	1	1
1076	1	58622475	58622675	200	1	False	0.04	NA	17.167	12.667	8	26.5	20	14	10	29	0	0	0				0	0	0	1
1077	1	58624853	58625134	281	2	False	-0.14	NA	23	24.556	17.111	11.111	27	29	22	16	0	0	0				1	1	0	0
1078	1	58652423	58653221	798	4	False	-0.08	0.935516	178.12	176	175.84	151.28	368	351	353	311	0	1	3	Gm10068, Gm20257, Als2cr12	6229, 181, 43167	downstream, in gene, downstream	1	1	1	1
1079	1	58669882	58670205	323	3	False	-0.14	NA	32	27.9	25.1	17.9	41	34	33	24	0	0	1	Als2cr12	25946	in gene	1	1	1	0
1080	1	58677488	58677953	465	4	False	0.04	0.979255	34.4	34.667	27.2	43.933	51	55	41	66	0	0	1	Als2cr12	18269	in gene	1	1	1	1
1081	1	58692212	58692971	759	4	False	0.26	0.706298	49.833	62.125	62.792	76.167	115	123	127	160	0	0	1	Als2cr12	3398	in gene	1	1	1	1
1082	1	58697647	58698031	384	4	False	-0.05	NA	28.667	32.833	28.583	28.5	36	46	40	39	0	1	1	Als2cr12	-1850	upstream	1	1	1	1
1083	1	58711358	58712071	713	4	False	-0.09	0.917254	254.87	234.13	236.652	222.913	401	386	416	369	1	1	1	Cflar	-1572	upstream	1	1	1	1
1084	1	58712380	58712927	547	4	False	-0.11	0.895864	296.353	266.529	263.235	248.647	518	462	468	454	0	1	1	Cflar	-633	upstream	1	1	1	1
1085	1	58713123	58713563	440	4	False	-0.12	0.904198	157	149.308	140	122.231	202	190	186	153	1	1	1	Cflar	57	in gene	1	1	1	1
1086	1	58719915	58720590	675	4	False	0.18	0.753406	186.286	187	210.333	207.095	368	354	379	385	0	0	1	Cflar	6966	in gene	1	1	1	1
1087	1	58725726	58726384	658	4	False	-0.09	0.943146	42.857	33.238	30.143	32.714	57	51	39	47	0	0	1	Cflar	12769	in gene	1	1	1	1
1088	1	58737252	58737452	200	1	False	-0.08	NA	25	14	12.167	12.167	27	17	14	15	0	0	1	Cflar	24066	in gene	1	0	0	0
1089	1	58746944	58747179	235	3	False	0.05	NA	21.25	26.125	26.75	25.375	24	31	34	28	0	0	1	Cflar	33775	in gene	0	1	1	1
1090	1	58761268	58761989	721	4	False	0.18	0.794903	115.478	145.304	132.478	150.913	207	261	226	263	0	0	1	Cflar	48342	downstream	1	1	1	1
1091	1	58767492	58767914	422	4	False	-0.25	0.733515	67.769	70.846	46.462	45.385	104	109	61	66	0	0	1	Cflar	54417	downstream	1	1	1	1
1092	1	58770079	58770363	284	2	False	0.01	NA	36.222	22.333	23	35.778	41	29	28	44	0	0	0				1	0	0	1
1093	1	58772012	58772400	388	4	False	0	0.999925	39.417	56.5	50.833	38.583	52	83	70	48	0	0	0				1	1	1	1
1094	1	58794984	58795950	966	4	False	-0.04	0.967856	200.733	180.6	186.667	174.867	437	423	405	375	1	1	1	Casp8	93	in gene	1	1	1	1
1095	1	58830827	58831450	623	4	False	0.38	0.374388	71	70.421	99.263	98.947	134	128	172	163	0	0	1	Casp8	35764	in gene	1	1	1	1
1096	1	58859109	58859473	364	3	False	0.13	NA	24.909	31.091	41.182	35	36	38	53	50	0	0	1	LOC101056017	19472	in gene	0	1	1	1
1097	1	58859607	58860236	629	4	False	0.1	0.935235	83.85	85.25	94.35	87.85	140	144	170	142	0	0	1	LOC101056017	18842	in gene	1	1	1	1
1098	1	58866108	58866353	245	2	False	0.08	NA	15.75	21.625	25.625	28	19	25	34	33	0	0	1	LOC101056017	12533	in gene	0	0	1	1
1099	1	58897539	58898000	461	4	False	0.22	0.784217	58.286	38.429	67.571	63.571	95	58	104	101	0	0	1	Trak2	75713	downstream	1	1	1	1
1100	1	58945518	58945906	388	4	False	0.14	NA	29.417	33.167	35.333	46.917	40	49	49	67	0	0	1	Trak2	27770	in gene	1	1	1	1
1101	1	58950868	58951705	837	4	False	0.13	0.848796	213.769	185.115	211.038	217.769	454	402	437	428	0	0	1	Trak2	22196	in gene	1	1	1	1
1102	1	58958803	58959141	338	1	False	0.14	NA	11.273	16.182	9.273	25.273	17	21	19	31	0	0	1	Trak2	14510	in gene	0	0	0	1
1103	1	58973082	58974545	1463	4	False	-0.18	0.637681	329.348	282.826	268.5	258.435	625	550	465	426	1	2	2	Trak2, Stradb	-331, 242	upstream, in gene	1	1	1	1
1104	1	59068055	59068343	288	4	False	0.07	NA	27.889	36.778	34.889	36.333	36	49	49	50	0	0	1	Als2cr11	26701	in gene	1	1	1	1
1105	1	59070860	59071308	448	4	False	0.1	0.938999	43.143	61.5	72.071	49.857	67	100	111	83	0	0	1	Als2cr11	23816	in gene	1	1	1	1
1106	1	59110496	59111199	703	4	False	-0.11	0.904598	151.5	136.636	129.091	122.727	270	229	228	228	0	0	2	Tmem237, Mpp4	9249, 52542	in gene, downstream	1	1	1	1
1107	1	59119536	59120578	1042	4	False	-0.14	0.820147	196.576	187.394	171.818	159.212	356	329	293	273	1	1	2	Tmem237, Mpp4	39, 43332	in gene, downstream	1	1	1	1
1108	1	59134177	59135035	858	4	False	-0.04	0.962759	279.577	328.077	288.615	278.346	528	599	539	513	0	0	1	Mpp4	28783	in gene	1	1	1	1
1109	1	59142850	59143142	292	3	False	0.18	NA	15	35.444	38.667	37.333	21	53	53	53	0	0	1	Mpp4	20393	in gene	0	1	1	1
1110	1	59144495	59144881	386	4	False	-0.05	NA	39.667	26.833	33.167	27.25	65	42	52	40	0	0	1	Mpp4	18701	in gene	1	1	1	1
1111	1	59174796	59175338	542	4	False	0.16	0.865733	29.647	30.823	41.471	34.765	44	46	66	47	0	0	1	Als2	62164	in gene	1	1	1	1
1112	1	59207526	59207976	450	4	False	0.24	0.753744	37.643	53.429	61.214	70	60	86	98	107	0	0	1	Als2	29480	in gene	1	1	1	1
1113	1	59211593	59212012	419	4	False	0	NA	33.308	43.231	41.077	31.769	44	61	65	49	0	0	1	Als2	25429	in gene	1	1	1	1
1114	1	59228539	59228863	324	2	False	-0.04	NA	24.6	16.6	25.9	16.9	29	19	34	21	0	0	1	Als2	8530	in gene	1	0	1	0
1115	1	59236785	59238283	1498	4	False	-0.05	0.948176	189.809	197.383	182.681	179.128	418	403	356	345	1	1	1	Als2	-303	upstream	1	1	1	1
1116	1	59247677	59247992	315	3	False	0.06	NA	20.1	27.7	24.7	38.8	29	38	33	49	0	0	1	Cdk15	-9073	upstream	0	1	1	1
1117	1	59316758	59317113	355	4	False	-0.08	NA	44.636	47.182	38	35.545	65	69	51	50	0	0	1	Cdk15	60028	in gene	1	1	1	1
1118	1	59321425	59321670	245	1	False	0.11	NA	8.75	17.125	13.75	28.5	14	23	24	35	0	0	1	Cdk15	64640	in gene	0	0	0	1
1119	1	59322788	59323011	223	1	False	0.19	NA	8.714	14.429	20.857	27.857	10	20	24	32	0	0	1	Cdk15	65992	in gene	0	0	0	1
1120	1	59340880	59341155	275	2	False	0.03	NA	19	24.111	27.667	18	25	34	34	22	0	0	1	Cdk15	84110	in gene	0	1	1	0
1121	1	59368190	59368529	339	2	False	-0.06	NA	16.091	27	13.546	20.727	25	34	19	31	0	0	0				0	1	0	1
1122	1	59380928	59381889	961	4	False	-0.07	0.958009	74.064	93.419	76.226	74.871	174	218	173	156	0	0	0				1	1	1	1
1123	1	59391589	59392166	577	4	False	-0.31	0.618405	41.889	61.5	33.056	31.278	70	105	52	52	0	0	0				1	1	1	1
1124	1	59401191	59401777	586	4	False	-0.23	0.754042	97.611	98.167	75.389	81.611	182	173	146	148	0	0	0				1	1	1	1
1125	1	59410867	59411520	653	4	False	0.06	0.971525	37.095	62	58.667	47.048	72	123	100	85	0	0	0				1	1	1	1
1126	1	59417902	59418169	267	1	False	0.02	NA	21.5	17.375	26.375	21	25	22	31	24	0	0	0				0	0	1	0
1127	1	59427112	59427590	478	4	False	-0.11	0.931241	50.733	47.867	47.267	36.333	84	72	75	55	0	0	0				1	1	1	1
1128	1	59442217	59442672	455	3	False	-0.02	NA	29.214	30.786	24.643	32.571	35	39	29	48	0	0	0				1	1	0	1
1129	1	59446206	59446788	582	4	False	-0.03	0.986417	57.053	66.79	55.842	60.947	91	108	89	85	0	0	0				1	1	1	1
1130	1	59457691	59458299	608	4	False	-0.26	0.690837	96.316	90.579	67.21	71.79	162	171	110	134	0	0	0				1	1	1	1
1131	1	59458784	59459362	578	4	False	0.07	0.964309	53.263	38.632	50	51.684	80	62	81	85	0	0	0				1	1	1	1
1132	1	59464738	59465317	579	4	False	-0.08	0.950843	60.167	71.944	56.722	64	106	111	89	98	0	0	0				1	1	1	1
1133	1	59472322	59473656	1334	4	False	-0.22	0.62295	140.488	136.439	114.537	108.61	278	301	224	231	0	0	1	Fzd7	-9158	upstream	1	1	1	1
1134	1	59481454	59482993	1539	4	False	-0.07	0.929588	229.646	230.167	228.271	199.312	525	505	471	425	1	1	1	Fzd7	76	in gene	1	1	1	1
1135	1	59483662	59484395	733	4	False	-0.04	0.969398	253.522	249.174	221.652	251.957	427	421	336	403	1	1	1	Fzd7	1881	in gene	1	1	1	1
1136	1	59488486	59488839	353	4	False	-0.17	0.845115	114	123.273	97.546	102.273	154	163	131	145	0	0	1	Fzd7	6515	downstream	1	1	1	1
1137	1	59497538	59498701	1163	4	False	-0.1	0.916166	103	105.056	89.917	94.472	153	176	128	146	0	0	0				1	1	1	1
1138	1	59503730	59504038	308	2	False	-0.08	NA	27	21.4	20	18.4	34	27	26	24	0	0	0				1	0	1	0
1139	1	59508523	59508927	404	4	False	0.01	NA	28.917	28.333	23.417	25.667	34	34	29	29	0	1	1	Gm973	-7539	upstream	1	1	1	1
1140	1	59516035	59517413	1378	4	False	-0.05	0.95499	184.535	194.209	181.628	171	438	467	392	349	0	1	1	Gm973	460	in gene	1	1	1	1
1141	1	59536107	59536658	551	4	False	-0.09	NA	27.647	30.059	28.941	20.177	37	41	38	30	0	0	1	Gm973	20118	in gene	1	1	1	1
1142	1	59550239	59550511	272	1	False	0.16	NA	12.667	23.667	22.667	29.889	17	31	27	35	0	0	1	Gm973	34111	in gene	0	0	0	1
1143	1	59574758	59575034	276	1	False	-0.24	NA	49.125	35.75	29.25	24.75	55	42	34	28	0	0	1	Gm973	58632	in gene	1	0	0	0
1144	1	59579274	59579831	557	4	False	-0.17	0.818954	162.588	189.882	152.941	148.059	263	331	275	246	0	0	1	Gm973	63288	in gene	1	1	1	1
1145	1	59580072	59580740	668	4	False	0.22	0.725037	120.81	108.667	131.571	144.952	226	206	234	252	0	0	1	Gm973	64142	in gene	1	1	1	1
1146	1	59584607	59584993	386	4	False	0.1	0.941743	64.692	57.538	72.769	68.615	99	86	106	109	0	0	1	Gm973	68536	in gene	1	1	1	1
1147	1	59592334	59593265	931	4	False	0.04	0.984393	33.276	40.448	40.965	34.655	44	55	48	58	0	0	1	Gm973	76535	in gene	1	1	1	1
1148	1	59603939	59604312	373	4	False	0.13	NA	36.818	36.545	50.545	40.727	49	48	70	55	0	0	1	Gm973	87861	in gene	1	1	1	1
1149	1	59613732	59614283	551	4	False	-0.13	0.911316	76.059	80.059	65.823	61.412	143	154	112	101	0	0	1	Gm973	97743	in gene	1	1	1	1
1150	1	59623301	59623758	457	4	False	-0.05	0.97229	67.214	65.071	66.286	53	116	115	105	96	0	0	1	Gm973	107265	in gene	1	1	1	1
1151	1	59634664	59635114	450	4	False	0.21	NA	29.5	26.214	39	41.214	43	40	53	64	0	0	2	Gm973, Sumo1	118625, 35945	downstream, downstream	1	1	1	1
1152	1	59669933	59671272	1339	6	False	-0.12	0.862778	151.595	141.024	131.476	123.762	399	367	347	326	1	1	1	Sumo1	232	in gene	1	1	1	1
1153	1	59684763	59685337	574	4	False	-0.16	0.806095	290	270.111	255.333	232.611	553	510	494	419	1	2	2	Nop58, Snord70	44, -6908	in gene, upstream	1	1	1	1
1154	1	59687546	59687792	246	2	False	0.41	0.341831	43.5	38	79.5	77.25	54	47	96	94	0	1	2	Nop58, Snord70	2663, -4289	in gene, upstream	0	0	1	1
1155	1	59719897	59720295	398	4	False	-0.07	NA	31.077	29.077	24.846	29	48	38	35	38	0	0	1	Nop58	35090	downstream	1	1	1	1
1156	1	59729973	59730542	569	4	False	0.12	0.915149	55.056	56.722	61.278	65	99	91	99	117	0	0	0				1	1	1	1
1157	1	59739614	59740381	767	4	False	0.13	0.904213	46	40.583	50.625	50.417	71	78	72	68	0	0	0				1	1	1	1
1158	1	59744750	59745546	796	4	False	0.09	0.939745	81.4	117.76	98.36	112.44	118	185	153	176	0	0	0				1	1	1	1
1159	1	59762242	59764177	1935	6	False	-0.05	0.955082	177.567	163.717	165.783	156.5	394	309	344	318	1	1	1	Bmpr2	-1428	upstream	1	1	1	1
1160	1	59764536	59764919	383	4	False	0.16	0.860713	112.833	114.833	143.25	129.833	144	145	179	177	0	1	1	Bmpr2	90	in gene	1	1	1	1
1161	1	59856205	59856486	281	2	False	-0.12	NA	26.778	27.333	19.111	20.444	36	34	26	24	0	0	1	Bmpr2	91708	in gene	1	1	0	0
1162	1	59883776	59884112	336	4	False	0.04	NA	32.364	36.364	35.545	31.273	45	52	48	46	0	0	0				1	1	1	1
1163	1	59894003	59894351	348	4	False	0.1	0.935516	45.818	56.545	51.545	61.273	54	73	66	74	0	0	0				1	1	1	1
1164	1	59895149	59896185	1036	4	False	0.05	0.967856	94.469	100.625	93	115.188	204	221	183	219	0	0	0				1	1	1	1
1165	1	59906854	59907553	699	4	False	-0.08	0.948363	80.5	82.864	76.364	71.273	142	144	114	110	0	1	1	Fam117b	-5803	upstream	1	1	1	1
1166	1	59912600	59913327	727	4	False	-0.31	0.220598	437.304	413.217	349	307.739	903	831	686	635	1	1	1	Fam117b	-43	upstream	1	1	1	1
1167	1	59913455	59914260	805	4	False	-0.02	0.988837	267.8	234.36	249.6	230.6	340	324	309	315	1	1	1	Fam117b	851	in gene	1	1	1	1
1168	1	59915827	59916262	435	4	False	0.11	0.907771	150.143	174.857	178.571	178.857	205	221	230	240	0	0	1	Fam117b	3038	in gene	1	1	1	1
1169	1	59930996	59931217	221	1	False	-0.01	NA	21.571	29	23.286	25	28	35	28	31	0	0	1	Fam117b	18100	in gene	0	1	0	0
1170	1	59942149	59942781	632	4	False	0.02	0.990241	74	83.421	78.737	77.316	128	146	125	140	0	0	1	Fam117b	29459	in gene	1	1	1	1
1171	1	59971560	59972201	641	4	False	0.52	0.114268	70.4	56.2	100.7	112.3	143	100	175	197	0	0	1	Fam117b	58874	in gene	1	1	1	1
1172	1	59987435	59987923	488	4	False	0.25	NA	20	22.933	30.2	41.8	30	35	39	65	0	0	2	Fam117b, Ica1l	74673, 55408	downstream, downstream	1	1	1	1
1173	1	60000309	60000804	495	3	False	0.29	0.654409	18.438	29.875	33.25	40.688	24	51	46	64	0	0	1	Ica1l	42531	in gene	0	1	1	1
1174	1	60042518	60043501	983	4	False	-0.01	0.996964	43.484	39.613	50.71	31.387	92	72	95	61	1	1	1	Ica1l	78	in gene	1	1	1	1
1175	1	60097484	60098777	1293	4	False	-0.11	0.843926	233.3	261.425	223.575	216.575	408	518	372	391	1	2	2	Wdr12, Carf	370, -151	in gene, upstream	1	1	1	1
1176	1	60105468	60105814	346	2	False	0.19	NA	14.636	20.364	20.636	30.454	21	25	23	36	0	1	2	Wdr12, Carf	-7141, 7360	upstream, in gene	0	1	0	1
1177	1	60152754	60153029	275	2	False	0.03	NA	32.333	18.333	21.778	33	42	24	27	41	0	0	1	Carf	54610	downstream	1	0	0	1
1178	1	60158425	60158822	397	4	False	0.13	NA	40.538	26.769	39.308	46.154	57	41	59	72	0	0	1	Carf	60342	downstream	1	1	1	1
1179	1	60164773	60165109	336	4	False	0.1	NA	25.1	25.8	35.9	28.9	33	31	45	36	0	0	0				1	1	1	1
1180	1	60180040	60181263	1223	4	False	-0.25	0.309621	510.605	465.5	415.132	373.974	1073	967	821	786	1	1	1	Nbeal1	52	in gene	1	1	1	1
1181	1	60342853	60343824	971	4	False	-0.08	0.900256	427.167	411.7	402.267	372.433	754	709	690	614	1	1	2	Nbeal1, Cyp20a1	162739, -34	downstream, upstream	1	1	1	1
1182	1	60408968	60410250	1282	4	False	-0.06	0.952365	157.225	144.2	160.05	125.5	294	274	298	240	1	1	1	Abi2	-10	upstream	1	1	1	1
1183	1	60416610	60417098	488	4	False	0.02	NA	29.467	36.267	32	39.933	48	52	46	59	0	0	1	Abi2	7235	in gene	1	1	1	1
1184	1	60428947	60429298	351	3	False	0.02	NA	39	17.909	29.909	40.091	54	24	45	55	0	0	1	Abi2	19503	in gene	1	0	1	1
1185	1	60485569	60485880	311	3	False	0.14	NA	32.667	14.444	38.111	28	39	18	49	33	0	0	2	Abi2, Raph1	76105, 81041	downstream, in gene	1	0	1	1
1186	1	60520969	60521563	594	4	False	0.04	0.983679	25.611	40.722	35.611	37.333	38	58	50	61	0	0	1	Raph1	45499	in gene	1	1	1	1
1187	1	60565261	60565733	472	4	False	0.08	0.933741	226	238.467	233.267	237	330	338	349	366	0	1	1	Raph1	1268	in gene	1	1	1	1
1188	1	60566211	60567378	1167	4	False	-0.01	0.997712	292.722	237	273.694	243.944	518	426	453	417	1	1	1	Raph1	-29	upstream	1	1	1	1
1189	1	60596007	60597005	998	4	False	-0.2	0.741683	114.935	142.71	94.774	116.226	169	227	133	167	0	1	1	Gm11578	702	in gene	1	1	1	1
1190	1	60598858	60599540	682	4	False	-0.07	0.946165	158.095	158.81	146.143	141.857	266	267	240	227	0	1	1	Gm11578	-1991	upstream	1	1	1	1
1191	1	60608985	60610089	1104	4	False	-0.18	0.675789	240.657	253.771	207.143	211.6	500	515	453	420	0	0	0				1	1	1	1
1192	1	60641340	60641763	423	2	False	-0.35	0.515389	42.5	62.429	26.571	32.5	58	77	36	41	0	0	0				1	1	0	0
1193	1	60646031	60646644	613	4	False	-0.28	0.502971	198.421	219.053	147.053	160.316	391	411	255	292	0	0	0				1	1	1	1
1194	1	60667891	60668608	717	4	False	-0.07	0.958106	53.783	54.174	46	49.391	83	73	63	67	0	0	0				1	1	1	1
1195	1	60669019	60669518	499	4	False	-0.05	0.978471	50.312	72	60.188	57.938	75	113	105	92	0	0	0				1	1	1	1
1196	1	60715597	60716000	403	1	False	-0.14	NA	18.846	25.769	19	14.154	28	35	28	19	0	0	0				0	1	0	0
1197	1	60774939	60775697	758	4	False	-0.09	0.945474	41.083	40.5	37.875	31.625	65	71	72	58	0	0	2	Cd28, Gm11579	28930, 6516	downstream, downstream	1	1	1	1
1198	1	60815806	60816361	555	4	False	0.01	0.996031	90.167	83.167	79.222	97.389	167	154	144	176	0	0	0				1	1	1	1
1199	1	60822984	60823291	307	3	False	-0.18	0.848887	67.111	78.333	56.889	47.556	86	96	72	62	0	0	0				1	1	1	0
1200	1	60824284	60825125	841	4	False	-0.2	0.711656	172.741	200.481	151.889	161.148	300	370	279	293	0	0	0				1	1	1	1
1201	1	60829892	60830093	201	1	False	-0.16	NA	26.833	21.167	14.333	11	29	25	18	13	0	0	0				1	0	0	0
1202	1	60852250	60853000	750	4	False	-0.14	0.89549	52.25	60.708	49.708	44.208	95	113	85	71	0	0	0				1	1	1	1
1203	1	60853311	60853691	380	4	False	-0.01	NA	30.417	29.667	25.583	29.75	39	36	32	35	0	0	0				1	1	1	1
1204	1	60859763	60860233	470	4	False	0.18	0.849348	45.733	53.067	60.8	65.733	79	76	100	103	0	0	0				1	1	1	1
1205	1	60860562	60860911	349	4	False	0.11	0.924868	40.182	44.818	48.273	56.364	56	65	64	76	0	0	0				1	1	1	1
1206	1	60863074	60863402	328	3	False	0.12	NA	25.7	38.3	31	47	35	51	37	59	0	0	0				0	1	1	1
1207	1	60948219	60948431	212	1	False	-0.11	NA	17	30.714	25.429	12	22	36	30	16	0	0	0				0	1	0	0
1208	1	61135927	61136602	675	4	False	-0.22	0.742323	122.286	118.143	97.191	99.381	247	216	167	186	0	0	0				1	1	1	1
1209	1	61181136	61181537	401	4	False	-0.05	NA	33.538	38.846	31.692	31.231	47	59	52	46	0	0	0				1	1	1	1
1210	1	61321690	61322029	339	4	False	-0.08	NA	32.455	32.364	31.546	24.909	42	41	40	32	0	0	0				1	1	1	1
1211	1	61336138	61336818	680	4	False	0.01	0.996694	22.381	33	28.191	30	30	44	40	50	0	0	0				1	1	1	1
1212	1	61376637	61376837	200	1	False	0.14	NA	16.429	12.429	21.571	23.571	20	14	26	28	0	1	1	9530026F06Rik	-1695	upstream	0	0	0	1
1213	1	61376931	61377439	508	3	False	0.04	NA	11.8	24.267	22.6	18.133	18	33	28	33	0	1	1	9530026F06Rik	-1247	upstream	0	1	1	1
1214	1	61540106	61540306	200	1	False	-0.12	NA	17	26.333	13.833	10.5	20	29	15	12	0	0	0				0	1	0	0
1215	1	61638489	61640095	1606	4	False	-0.1	0.882285	136.44	129.94	120.24	118.44	214	196	179	194	1	1	1	Pard3b	468	in gene	1	1	1	1
1216	1	61771257	61771592	335	4	False	-0.07	NA	47.727	50.455	39.909	46.636	68	70	53	66	0	0	1	Pard3b	132600	in gene	1	1	1	1
1217	1	61779762	61780374	612	4	False	0.01	0.998434	121.211	116.474	111.368	137.842	232	229	220	266	0	0	1	Pard3b	141244	in gene	1	1	1	1
1218	1	61874572	61875050	478	4	False	-0.12	0.923377	39.267	54.267	38.067	38.733	59	88	54	58	0	0	1	Pard3b	235987	in gene	1	1	1	1
1219	1	62070669	62070999	330	4	False	0.04	NA	26.1	38.3	42	24.6	34	52	55	31	0	0	1	Pard3b	432010	in gene	1	1	1	1
1220	1	62086024	62086283	259	2	False	0.04	NA	24.5	20.375	24	26.75	28	26	28	30	0	0	1	Pard3b	447329	in gene	1	0	0	1
1221	1	62086637	62086904	267	2	False	0.16	NA	22.125	13.75	29.5	31.875	31	19	37	39	0	0	1	Pard3b	447946	in gene	0	0	1	1
1222	1	62128433	62128640	207	1	False	0.14	NA	11.857	11.286	26.714	17.714	14	12	31	21	0	0	1	Pard3b	489712	in gene	0	0	1	0
1223	1	62174898	62175801	903	4	False	-0.28	0.293885	304	317.607	251.893	237.857	589	609	483	427	0	0	1	Pard3b	536525	in gene	1	1	1	1
1224	1	62182540	62183013	473	4	False	-0.18	0.836079	40.733	45.8	25.8	34.333	63	66	37	52	0	0	1	Pard3b	543952	in gene	1	1	1	1
1225	1	62248474	62248896	422	4	False	-0.26	0.723499	49.714	50.643	27.714	39.429	83	77	44	62	0	0	1	Pard3b	609861	in gene	1	1	1	1
1226	1	62280556	62281068	512	4	False	0.06	0.969398	110.812	92.125	105.062	111.438	185	156	188	193	0	0	1	Pard3b	641988	in gene	1	1	1	1
1227	1	62291198	62291718	520	4	False	-0.31	0.616746	48.294	49.824	24.823	33.706	77	73	42	62	0	0	1	Pard3b	652634	in gene	1	1	1	1
1228	1	62327748	62328084	336	2	False	-0.24	NA	35.3	35.2	20.9	20.6	46	48	27	30	0	0	1	Pard3b	689092	in gene	1	1	0	0
1229	1	62334175	62334658	483	4	False	-0.15	0.88084	40.5	42.688	37.438	23.5	70	70	62	38	0	0	1	Pard3b	695592	in gene	1	1	1	1
1230	1	62466337	62466614	277	3	False	-0.09	NA	37.625	30	32.25	22.25	46	38	40	27	0	0	1	Pard3b	827651	in gene	1	1	1	0
1231	1	62579084	62579820	736	4	False	-0.31	0.611238	46.87	50.391	38.304	24.783	86	88	65	47	0	0	1	Pard3b	940628	in gene	1	1	1	1
1232	1	62580403	62580737	334	2	False	0.3	NA	7.364	10.636	21.273	22.091	11	14	24	25	0	0	1	Pard3b	941746	in gene	0	0	1	1
1233	1	62622487	62622766	279	2	False	-0.29	NA	33.444	43	21.111	17	40	53	27	20	0	0	1	Pard3b	983802	in gene	1	1	0	0
1234	1	62626009	62626398	389	3	False	-0.02	NA	26.25	31.5	31.75	22.75	32	38	40	33	0	0	1	Pard3b	987379	in gene	1	1	1	0
1235	1	62629684	62630367	683	4	False	-0.17	0.8621	40.619	46.048	35.809	34.095	58	87	52	54	0	0	1	Pard3b	991201	in gene	1	1	1	1
1236	1	62695940	62696152	212	1	False	0.03	NA	15.833	18.5	15.667	26.5	25	23	17	32	0	1	1	Nrp2	-7271	upstream	0	0	0	1
1237	1	62696807	62697312	505	4	False	0.09	0.944684	45.938	50.812	56.312	51.375	77	82	88	94	0	1	1	Nrp2	-6258	upstream	1	1	1	1
1238	1	62701095	62701435	340	4	False	-0.03	0.987482	136.5	130	115.9	133.2	182	178	159	180	0	1	1	Nrp2	-2052	upstream	1	1	1	1
1239	1	62702903	62703702	799	4	False	-0.13	0.851969	221.08	195.36	194.08	181.76	369	360	314	295	1	1	1	Nrp2	-15	upstream	1	1	1	1
1240	1	62704621	62705295	674	4	False	0.14	0.846091	132.476	145.905	147.952	159.381	161	179	175	199	0	1	1	Nrp2	1641	in gene	1	1	1	1
1241	1	62706237	62707062	825	4	False	0.07	0.945956	123.808	147.769	137.923	145.538	171	189	178	206	1	0	1	Nrp2	3332	in gene	1	1	1	1
1242	1	62725309	62725512	203	1	False	-0.03	NA	25.429	16.571	15.857	20	28	20	18	29	0	0	1	Nrp2	22093	in gene	1	0	0	0
1243	1	62795712	62795960	248	1	False	0	NA	26.25	11.375	18.375	17.125	30	14	25	21	0	1	2	Nrp2, 4930487H11Rik	92519, -1104	in gene, upstream	1	0	0	0
1244	1	62929542	62929858	316	3	False	0.18	NA	27.8	20.9	38.2	34.1	42	28	54	50	0	0	0				1	0	1	1
1245	1	62941997	62943101	1104	5	False	-0.16	0.852579	49.676	53.676	45.294	43.588	81	94	68	65	0	0	0				1	1	1	1
1246	1	62947537	62948410	873	4	False	0.19	0.734784	155.741	166.185	177.444	189.185	297	315	312	351	0	0	0				1	1	1	1
1247	1	62952987	62953643	656	4	False	-0.14	0.889564	91.619	82.191	81.571	63.191	147	144	144	95	0	0	0				1	1	1	1
1248	1	62964258	62964693	435	4	False	0.07	0.962224	65.769	71.846	79.769	65.692	105	116	125	103	0	0	0				1	1	1	1
1249	1	62984466	62984976	510	4	False	0.2	0.817169	46.312	41.875	61.625	58.625	78	67	107	91	0	0	0				1	1	1	1
1250	1	62986382	62986883	501	4	False	-0.11	0.930527	45.875	64.938	39.438	55.875	85	117	62	90	0	0	0				1	1	1	1
1251	1	63005017	63005509	492	4	False	-0.12	NA	33.062	30.688	22.25	28.5	46	48	29	40	0	0	0				1	1	1	1
1252	1	63032659	63033440	781	4	False	-0.2	0.763182	125.64	130.52	95.52	112.28	281	279	189	249	0	0	0				1	1	1	1
1253	1	63050816	63051358	542	4	False	0.18	0.818731	115.588	104.118	112.353	144.706	199	191	194	259	0	0	1	Ino80d	63180	in gene	1	1	1	1
1254	1	63100246	63100619	373	4	False	0.06	NA	39	34.417	37	39	58	50	60	53	0	0	1	Ino80d	13835	in gene	1	1	1	1
1255	1	63107813	63108245	432	4	False	-0.03	0.984721	40.846	41.385	36.154	40.923	54	56	49	53	0	1	2	Ino80d, Gm11602	6238, -6442	in gene, upstream	1	1	1	1
1256	1	63112920	63113966	1046	5	False	-0.02	0.988918	91.151	75.515	80.333	76.424	117	103	98	101	1	2	2	Ino80d, Gm11602	824, -1028	in gene, upstream	1	1	1	1
1257	1	63114417	63114904	487	4	False	0.08	0.934231	266.267	251.4	259.333	277.8	429	400	401	436	1	2	2	Ino80d, Gm11602	-393, 189	upstream, in gene	1	1	1	1
1258	1	63129808	63130473	665	4	False	-0.05	0.972376	71.571	79.571	70.857	74	121	124	119	137	0	0	1	Gm11602	15669	in gene	1	1	1	1
1259	1	63136264	63136735	471	4	False	-0.09	0.943146	31.071	48.929	38.714	29.643	43	68	57	43	0	0	2	Gm11602, Ndufs1	22028, 40323	in gene, downstream	1	1	1	1
1260	1	63176323	63177431	1108	4	False	-0.11	0.878186	187	223.324	189.265	175.029	305	338	315	302	1	3	4	Ndufs1, Eef1b2, Snora41, Gpr1	-55, 46, -2146, 37332	upstream, in gene, upstream, downstream	1	1	1	1
1261	1	63181014	63181438	424	4	False	-0.01	0.992727	212.462	239.077	213.154	215.769	329	380	333	328	0	2	4	Ndufs1, Eef1b2, Snora41, Gpr1	-4404, 4395, 2203, 32983	upstream, downstream, downstream, downstream	1	1	1	1
1262	1	63273260	63273673	413	2	False	0.03	NA	23.846	16.769	26	16.154	27	24	33	21	1	1	1	Zdbf2	197	in gene	1	0	1	0
1263	1	63659621	63659899	278	3	False	0.1	NA	29.875	16.5	25.375	34.25	38	21	30	44	0	0	1	Dytn	27167	in gene	1	0	1	1
1264	1	63730133	63730928	795	4	False	-0.22	0.753406	86.08	87.56	65.88	68.84	168	165	124	127	0	2	2	Mdh1b, Fastkd2	-212, -95	upstream, upstream	1	1	1	1
1265	1	63882636	63883017	381	2	False	-0.01	NA	33.417	9.75	24.917	17.333	61	18	46	32	0	0	0				1	0	1	0
1266	1	63953428	63953869	441	4	False	0.17	0.852842	34.286	38.929	54.5	44.929	58	61	87	67	0	0	0				1	1	1	1
1267	1	63980870	63981228	358	4	False	0.02	NA	35.818	23.454	28.364	30.636	52	31	40	41	0	0	0				1	1	1	1
1268	1	64080237	64080560	323	1	False	0.16	NA	14.6	14	26.4	21.8	17	19	35	29	0	0	1	Klf7	40991	in gene	0	0	1	0
1269	1	64088028	64088727	699	4	False	0.06	0.97202	30.546	40.273	39.455	33.091	60	75	79	69	0	0	1	Klf7	33012	in gene	1	1	1	1
1270	1	64104482	64105274	792	4	False	0.18	0.846385	24.625	35	36.333	40.5	43	71	63	64	0	0	1	Klf7	16511	in gene	1	1	1	1
1271	1	64106061	64106648	587	4	False	0.02	0.992467	50.5	58.056	55.278	53.333	69	89	90	90	0	0	1	Klf7	15035	in gene	1	1	1	1
1272	1	64121217	64122725	1508	4	False	-0.14	0.704282	403	391.489	355.681	333.936	1041	1078	890	844	1	1	1	Klf7	-582	upstream	1	1	1	1
1273	1	64195226	64195741	515	2	False	0.61	NA	13.438	16.562	49.75	51.375	25	26	79	80	0	0	0				0	0	1	1
1274	1	64226004	64226617	613	4	False	0.52	0.115005	54.842	53.842	90.79	101.842	100	97	156	175	0	0	0				1	1	1	1
1275	1	64302734	64303115	381	3	False	0.18	NA	16.333	31.5	28.75	35.667	20	47	43	53	0	0	0				0	1	1	1
1276	1	64305346	64305872	526	3	False	0.02	NA	23.375	22.188	11.562	33.5	33	36	14	48	0	0	0				1	1	0	1
1277	1	64532076	64533286	1210	4	False	-0.14	0.754907	382.526	358.605	355.105	300.316	817	760	792	637	1	1	1	Creb1	-123	upstream	1	1	1	1
1278	1	64550088	64550334	246	2	False	-0.14	NA	29.571	31	12.143	24.429	32	34	15	26	0	0	1	Creb1	17407	in gene	1	1	0	0
1279	1	64600539	64600970	431	4	False	0.04	NA	32.286	24.429	30.143	31	50	32	41	43	0	0	2	Creb1, Mettl21a	67950, 16414	in gene, downstream	1	1	1	1
1280	1	64616733	64618011	1278	4	False	-0.12	0.81754	255.8	261.65	242.475	222.275	608	553	503	494	1	1	1	Mettl21a	-204	upstream	1	1	1	1
1281	1	64690367	64691626	1259	4	False	-0.11	0.848725	394.45	341.9	349.6	303.125	1050	905	928	771	1	2	2	2810408I11Rik, Ccnyl1	-337, -349	upstream, upstream	1	1	1	1
1282	1	64701745	64702189	444	4	False	-0.03	0.987787	49.5	49.5	38.214	60	71	83	61	88	0	0	1	Ccnyl1	10622	in gene	1	1	1	1
1283	1	64705291	64705699	408	4	False	0.07	NA	31.923	41.769	37.692	42.231	52	61	63	66	0	0	1	Ccnyl1	14150	in gene	1	1	1	1
1284	1	64715416	64715802	386	4	False	0.1	0.940118	50.5	38.417	42.167	52.75	71	49	55	70	0	0	1	Ccnyl1	24264	in gene	1	1	1	1
1285	1	64717442	64717960	518	4	False	0.15	0.884736	69.188	60.125	79.688	79.438	108	101	127	124	0	0	1	Ccnyl1	26356	in gene	1	1	1	1
1286	1	64734903	64735113	210	2	False	-0.02	0.993505	184.857	158.143	166.429	158	202	179	183	173	1	0	2	Ccnyl1, Fzd5	43663, 2742	downstream, in gene	1	0	0	1
1287	1	64736024	64736677	653	4	False	-0.1	0.913763	171.952	154.476	155.095	147.19	186	183	179	173	1	1	1	Fzd5	1400	in gene	1	1	1	1
1288	1	64737168	64738505	1337	4	False	-0.13	0.787533	443.595	395.167	386.881	347.833	678	616	603	551	1	1	1	Fzd5	-86	upstream	1	1	1	1
1289	1	64738766	64739117	351	4	False	-0.23	0.709555	218.727	225.636	169	161.091	271	288	198	197	0	1	1	Fzd5	-1191	upstream	1	1	1	1
1290	1	64753028	64754007	979	4	False	-0.24	0.531661	191.1	207.2	160.433	160.4	393	408	310	346	0	0	0				1	1	1	1
1291	1	64757294	64757742	448	4	False	-0.05	0.975789	124	138.5	131.357	125	163	199	185	182	0	0	0				1	1	1	1
1292	1	64773087	64773868	781	4	False	-0.09	0.943146	51.84	49.92	46.76	45.8	103	91	72	75	0	0	0				1	1	1	1
1293	1	64787605	64788123	518	4	False	-0.12	0.924602	49.688	41.938	38.75	37.688	72	58	55	49	0	0	1	Plekhm3	168960	downstream	1	1	1	1
1294	1	64792863	64793354	491	4	False	-0.23	0.762117	63.312	74.75	57.375	44.562	89	106	91	67	0	0	1	Plekhm3	163716	in gene	1	1	1	1
1295	1	64795350	64795777	427	4	False	-0.03	0.986417	37.929	49.071	35.643	45.143	50	64	50	59	0	0	1	Plekhm3	161261	in gene	1	1	1	1
1296	1	64808954	64809647	693	4	False	-0.16	0.712504	494.182	556.364	453.727	457.818	1026	1149	950	964	0	0	1	Plekhm3	147524	in gene	1	1	1	1
1297	1	64829557	64829803	246	3	False	0.04	NA	21.25	26.5	28.125	26	24	30	30	29	0	0	1	Plekhm3	127144	in gene	0	1	1	1
1298	1	64835787	64836998	1211	4	False	-0.08	0.948629	45.632	47.158	36.553	43.632	73	71	49	68	0	0	1	Plekhm3	120432	in gene	1	1	1	1
1299	1	64853694	64854548	854	4	False	0.01	0.993662	157.519	177.037	165.185	160.407	305	358	316	312	0	0	1	Plekhm3	102703	in gene	1	1	1	1
1300	1	64859880	64860286	406	4	False	0	0.99864	78.083	95.083	79.583	79.25	113	142	115	120	0	0	1	Plekhm3	96741	in gene	1	1	1	1
1301	1	64860592	64861012	420	4	False	0.12	NA	23.231	21.615	30.231	33.846	33	30	36	44	0	0	1	Plekhm3	96022	in gene	1	1	1	1
1302	1	64884802	64885341	539	4	False	0.01	0.995851	114.562	152.688	114.312	143.812	170	233	167	198	0	0	1	Plekhm3	71753	in gene	1	1	1	1
1303	1	64887482	64888341	859	4	False	-0.04	0.972743	245.63	256.63	239.556	238.333	443	461	419	414	0	0	1	Plekhm3	68913	in gene	1	1	1	1
1304	1	64904930	64905269	339	3	False	-0.13	NA	26.6	39.2	21.2	26.9	39	51	30	33	0	0	1	Plekhm3	51725	in gene	1	1	0	1
1305	1	64907778	64908110	332	2	False	0.01	NA	11.1	33.4	21.1	26.4	14	46	29	36	0	0	1	Plekhm3	48880	in gene	0	1	0	1
1306	1	64917802	64918443	641	4	False	-0.01	0.997733	39.4	47.75	34.4	50.55	59	74	52	75	0	0	1	Plekhm3	38702	in gene	1	1	1	1
1307	1	64918710	64919402	692	4	False	0.22	0.785449	42.182	42.409	54.5	52.273	61	63	81	83	0	0	1	Plekhm3	37768	in gene	1	1	1	1
1308	1	64928037	64928375	338	3	False	-0.15	NA	34.7	33.7	15.6	28.9	48	41	31	36	0	0	1	Plekhm3	28618	in gene	1	1	0	1
1309	1	64949417	64949796	379	4	False	0.25	NA	23.333	27.25	40.417	45.75	38	39	59	65	0	0	1	Plekhm3	7218	in gene	1	1	1	1
1310	1	64955604	64955810	206	1	False	0.08	NA	26	24.286	26.429	32.429	35	30	30	36	0	1	1	Plekhm3	1117	in gene	0	0	0	1
1311	1	64956403	64957117	714	4	False	0.02	0.993236	78.364	93.046	89.364	83.818	155	183	161	169	1	1	1	Plekhm3	64	in gene	1	1	1	1
1312	1	64986147	64986503	356	4	False	0.2	NA	38.364	21.909	47.818	49.364	55	33	69	73	0	0	0				1	1	1	1
1313	1	65010152	65010539	387	4	False	0.05	0.978471	59.333	59.75	63.833	61.333	95	89	99	92	0	0	1	Akr1cl	22403	downstream	1	1	1	1
1314	1	65090292	65090778	486	4	False	-0.1	0.935516	56.067	74.667	44.6	58.133	90	128	71	95	0	0	2	Crygb, Cryga	-8268, 12828	upstream, downstream	1	1	1	1
1315	1	65112098	65112444	346	4	False	0.13	0.914988	52.6	56.3	69.5	52.3	73	77	99	79	0	0	2	Cryga, D630023F18Rik	-8908, 10922	upstream, in gene	1	1	1	1
1316	1	65113485	65113994	509	4	False	0.2	0.794155	105.25	135.062	143.688	144.125	183	235	248	258	0	0	1	D630023F18Rik	9454	in gene	1	1	1	1
1317	1	65144806	65145121	315	3	False	-0.03	NA	29.1	22.2	20.8	28	36	29	24	35	0	0	0				1	0	1	1
1318	1	65154893	65155273	380	4	False	-0.06	NA	32.667	33.25	28.167	31.5	42	50	40	48	0	0	1	Idh1	31396	downstream	1	1	1	1
1319	1	65163823	65164289	466	4	False	-0.07	0.962638	50.267	38.667	42.267	35.933	81	58	66	48	0	0	1	Idh1	22423	in gene	1	1	1	1
1320	1	65169488	65170129	641	4	False	-0.17	0.859604	33.2	44.9	28.35	28.75	50	71	37	38	0	0	1	Idh1	16671	in gene	1	1	1	1
1321	1	65177538	65177799	261	2	False	0.04	0.983772	114.5	126.75	103.625	132.75	138	149	115	150	0	0	2	Idh1, Pikfyve	8811, -9017	in gene, upstream	0	1	0	1
1322	1	65177991	65179557	1566	4	False	-0.04	0.955082	304.367	297.367	295.633	268.469	521	539	496	484	1	1	2	Idh1, Pikfyve	7705, -7911	in gene, upstream	1	1	1	1
1323	1	65186205	65187120	915	4	False	-0.09	0.912011	314.931	285.897	286.966	250.724	712	619	590	525	1	2	2	Idh1, Pikfyve	-183, -23	upstream, upstream	1	1	1	1
1324	1	65268702	65269152	450	4	False	-0.07	0.962759	38.2	52.4	44.533	35.867	65	78	69	52	0	0	1	Pikfyve	82242	in gene	1	1	1	1
1325	1	65282852	65283109	257	3	False	0.01	NA	23.125	27.875	25.5	25.125	32	35	32	31	0	0	1	Pikfyve	96295	downstream	0	1	1	1
1326	1	65353013	65353329	316	2	False	-0.1	NA	19	36.7	23	19.5	24	47	29	26	0	0	1	Pth2r	41914	in gene	0	1	1	0
1327	1	65389630	65389897	267	1	False	0.17	NA	10.444	12.333	17.444	24.444	14	16	24	29	0	0	1	Pth2r	78506	downstream	0	0	0	1
1328	1	66101362	66101803	441	4	False	0	0.998589	50.857	55.714	55.214	54.786	76	89	81	85	0	0	0				1	1	1	1
1329	1	66106572	66107047	475	4	False	-0.06	NA	29.067	35.067	28.733	25.867	42	47	40	37	0	0	0				1	1	1	1
1330	1	66133129	66133416	287	3	False	-0.03	NA	25.444	30.444	27.889	22.222	34	40	41	29	0	0	0				1	1	1	0
1331	1	66174853	66175785	932	4	False	-0.13	0.839574	266.655	228.724	234.655	203.552	498	352	412	323	1	1	1	Map2	-10	upstream	1	1	1	1
1332	1	66187193	66187966	773	4	False	0	0.99864	28.083	29.792	28.208	28.708	40	42	38	42	0	0	1	Map2	12250	in gene	1	1	1	1
1333	1	66244843	66245385	542	4	False	0.17	0.853595	50.294	55.059	60.294	76	89	93	93	140	0	0	1	Map2	69785	in gene	1	1	1	1
1334	1	66467900	66468185	285	1	False	0.15	NA	15.333	13.778	28.556	19.778	18	19	38	24	1	1	1	Unc80	-405	upstream	0	0	1	0
1335	1	66700505	66701391	886	4	False	-0.06	0.946583	257.786	256.821	258.786	211.107	600	565	572	425	1	1	2	Unc80, Rpe	232501, 55	downstream, in gene	1	1	1	1
1336	1	66721807	66722007	200	1	False	0.04	NA	11.167	18.833	11.167	26.5	16	23	16	30	0	0	2	Rpe, Kansl1l	21014, 95688	downstream, in gene	0	0	0	1
1337	1	66777983	66778338	355	4	False	-0.06	NA	29.417	27.083	26.833	21.75	38	39	38	29	0	0	1	Kansl1l	39435	in gene	1	1	1	1
1338	1	66781065	66781378	313	2	False	-0.05	NA	20.6	34.2	27.1	20.5	28	46	35	30	0	0	1	Kansl1l	36374	in gene	0	1	1	0
1339	1	66806845	66807094	249	2	False	0.08	NA	23.875	22.375	36	21.25	30	26	42	25	0	0	1	Kansl1l	10626	in gene	1	0	1	0
1340	1	66815888	66816613	725	4	False	-0.05	0.964363	175.913	196.087	169.783	168.957	326	319	263	276	1	1	1	Kansl1l	1345	in gene	1	1	1	1
1341	1	66816623	66816920	297	3	False	0.06	0.971751	104.333	89.778	97.111	99.556	125	111	124	122	1	1	1	Kansl1l	824	in gene	1	0	1	1
1342	1	66817117	66818150	1033	4	False	-0.15	0.796487	199.273	214.455	192.909	166.939	291	319	280	257	1	1	1	Kansl1l	-38	upstream	1	1	1	1
1343	1	66829552	66830127	575	4	False	0.03	0.985068	42.944	65	45.167	58.389	71	99	74	100	0	0	1	Acadl	33428	downstream	1	1	1	1
1344	1	66838241	66838906	665	4	False	0.19	0.836831	47.4	42.15	56.65	42.3	68	62	76	62	0	0	1	Acadl	24694	in gene	1	1	1	1
1345	1	66839754	66840235	481	4	False	0.1	0.940507	34.933	58	47.4	45.933	46	75	66	68	0	0	1	Acadl	23273	in gene	1	1	1	1
1346	1	66845766	66846582	816	4	True	0.45	0.0918405	113.76	120.36	168.88	164.6	228	250	340	351	0	0	1	Acadl	17093	in gene	1	1	1	1
1347	1	66847444	66847661	217	1	False	0.21	NA	37.857	33.143	42.143	58	43	38	44	69	0	0	1	Acadl	15715	in gene	0	0	0	1
1348	1	66862604	66863605	1001	4	False	-0.16	0.744111	326.258	295.129	286.452	247.613	510	445	453	350	1	1	1	Acadl	163	in gene	1	1	1	1
1349	1	66871569	66872103	534	4	False	0.16	0.870557	29.235	40.941	40.765	44.176	36	61	62	71	0	0	1	Acadl	-8569	upstream	1	1	1	1
1350	1	66883532	66884616	1084	6	False	0.01	0.994972	25.823	32.853	33.206	28.647	39	48	51	46	0	0	0				1	1	1	1
1351	1	66895494	66896470	976	4	False	0.02	0.991121	76.767	88.633	83.3	84.433	123	152	134	138	0	0	0				1	1	1	1
1352	1	66900905	66901625	720	4	False	0.01	0.996811	100.591	105.864	113.773	95.954	198	217	238	192	0	0	0				1	1	1	1
1353	1	66917543	66917956	413	4	False	-0.09	NA	28.769	37.077	20.231	36.077	42	56	28	47	0	0	1	Myl1	27307	downstream	1	1	1	1
1354	1	66940914	66941348	434	4	False	0.1	0.9366	49.429	46.143	51.357	54.786	74	68	85	96	0	0	2	Myl1, Rpl31-ps14	3925, 7864	in gene, downstream	1	1	1	1
1355	1	66960899	66961275	376	4	False	-0.2	NA	36.182	35.273	22.454	22.727	49	45	28	30	0	0	0				1	1	1	1
1356	1	66987657	66988204	547	4	False	-0.01	NA	22.529	29.706	30.882	18.706	31	40	42	33	0	0	0				1	1	1	1
1357	1	66996623	66997353	730	4	False	-0.15	0.754907	459.522	547.565	442.783	441.261	892	1082	846	895	0	0	1	Lancl1	41884	downstream	1	1	1	1
1358	1	67000630	67000880	250	2	False	-0.03	0.987735	106.25	114.5	103.25	119.5	124	143	117	144	0	0	1	Lancl1	38117	in gene	0	0	1	1
1359	1	67025725	67026516	791	4	False	-0.1	0.937572	39.12	44.12	42.92	33	62	75	85	58	0	0	1	Lancl1	12752	in gene	1	1	1	1
1360	1	67032426	67032740	314	4	False	0.05	NA	25.7	29.1	32.2	34	32	35	42	44	0	0	1	Lancl1	6289	in gene	1	1	1	1
1361	1	67038414	67039167	753	4	False	0.01	0.998113	205.043	191.913	196.522	191.826	433	431	409	410	1	1	1	Lancl1	82	in gene	1	1	1	1
1362	1	67061396	67061890	494	4	False	0.14	0.902817	48.438	55.875	65	57.375	85	104	119	109	0	0	0				1	1	1	1
1363	1	67077618	67078120	502	4	False	-0.2	NA	33.125	33.688	23.25	23.438	54	44	32	36	0	0	0				1	1	1	1
1364	1	67113400	67113640	240	3	False	-0.19	NA	37.75	46.75	21.25	30.375	49	55	26	36	0	0	1	Cps1	-9546	upstream	1	1	0	1
1365	1	67116487	67117102	615	4	True	-0.81	0.000217824	115.263	134.526	48.474	53.632	189	223	72	90	0	1	1	Cps1	-6272	upstream	1	1	1	1
1366	1	67212787	67213218	431	4	False	-0.38	NA	49.286	46.143	21.857	27.286	70	74	30	42	0	0	1	Cps1	89936	in gene	1	1	1	1
1367	1	67436774	67437495	721	4	False	-0.24	0.727884	82.318	84.954	56.864	68.364	152	143	99	106	0	0	0				1	1	1	1
1368	1	67518201	67518718	517	4	False	0.13	0.89417	134.062	130.188	114.625	177.375	223	219	187	290	0	0	0				1	1	1	1
1369	1	67521035	67521527	492	4	False	-0.02	0.989817	72	85.067	75	77.133	106	133	102	122	0	0	0				1	1	1	1
1370	1	67521752	67522085	333	2	False	-0.28	NA	56.727	47.273	33.545	20.909	72	67	43	30	0	0	0				1	1	0	0
1371	1	67546390	67546871	481	4	False	-0.33	NA	43.533	47.4	22.133	30.467	66	76	36	52	0	0	0				1	1	1	1
1372	1	67640412	67640792	380	3	False	-0.18	NA	27	28.417	19.417	21.5	39	38	28	34	0	0	0				1	1	0	1
1373	1	68344218	68344495	277	1	False	-0.22	NA	35.889	20.333	11.222	16.444	46	25	14	20	0	0	1	Erbb4	763703	in gene	1	0	0	0
1374	1	68973324	68974158	834	4	False	-0.28	0.640927	76.077	78.269	55.769	59.231	166	173	110	133	0	0	1	Erbb4	134318	in gene	1	1	1	1
1375	1	69105986	69106817	831	6	False	-0.06	0.967856	30.731	31.462	34.731	24.5	44	43	44	41	0	1	1	Erbb4	1658	in gene	1	1	1	1
1376	1	69106987	69107247	260	1	False	-0.01	NA	23.875	35.5	27.75	23.75	29	41	32	30	1	1	1	Erbb4	942	in gene	0	1	0	0
1377	1	69107747	69108053	306	1	False	-0.09	NA	25.778	34	25.556	17.778	29	38	32	25	1	1	1	Erbb4	159	in gene	0	1	0	0
1378	1	69108424	69108814	390	4	False	-0.25	0.740214	49.25	50.333	45.833	28.5	65	67	67	44	0	1	1	Erbb4	-560	upstream	1	1	1	1
1379	1	69210239	69210450	211	2	False	-0.09	NA	26.143	25.714	20	15.714	30	28	22	18	0	0	0				1	1	0	0
1380	1	69241875	69242146	271	2	False	0.14	NA	22.222	12.444	30.889	29.778	31	16	40	40	0	0	0				0	0	1	1
1381	1	69470793	69471186	393	4	False	0.02	NA	35.917	38.5	45.917	31.083	46	52	63	40	0	0	0				1	1	1	1
1382	1	69605814	69606147	333	4	False	0.01	NA	29.818	36.455	30	39.182	44	51	38	54	0	0	1	Ikzf2	79980	in gene	1	1	1	1
1383	1	69610230	69610430	200	1	False	0.04	NA	21.167	26.167	18.667	29.5	23	29	21	31	0	0	1	Ikzf2	75630	in gene	0	0	0	1
1384	1	69610741	69611670	929	5	False	0.08	0.953703	33.552	30.965	37.207	33.828	48	39	52	59	0	0	1	Ikzf2	74755	in gene	1	1	1	1
1385	1	69656931	69657357	426	4	False	-0.1	0.935235	40.231	63.385	46.385	38.385	64	99	65	53	0	0	1	Ikzf2	28816	in gene	1	1	1	1
1386	1	69686065	69686297	232	1	False	0.24	NA	37.857	40.143	78.714	49.143	44	46	94	61	0	1	1	Ikzf2	-221	upstream	0	0	1	0
1387	1	69687049	69687932	883	4	False	-0.03	0.983679	134.852	102.519	112.37	108.333	241	180	173	157	0	1	1	Ikzf2	-1530	upstream	1	1	1	1
1388	1	69688900	69689367	467	4	False	0.13	0.895191	113.857	113.571	114.929	141.5	168	163	182	226	0	1	1	Ikzf2	-3173	upstream	1	1	1	1
1389	1	69790338	69790591	253	2	False	-0.05	NA	33.143	24.857	22.429	33.286	38	31	27	38	0	0	0				1	0	0	1
1390	1	70104508	70105076	568	4	False	0.06	0.964774	61.5	67.333	66.056	70.833	96	120	122	126	0	0	1	Spag16	277804	in gene	1	1	1	1
1391	1	70105220	70105490	270	3	False	0.02	NA	18.875	41.875	30.625	33.375	25	50	36	44	0	0	1	Spag16	278367	in gene	0	1	1	1
1392	1	71102247	71103416	1169	4	False	-0.1	0.845115	330.806	339.194	315.278	282.25	728	758	654	590	1	1	1	Bard1	141	in gene	1	1	1	1
1393	1	71289631	71289934	303	3	False	-0.09	NA	28	30.8	22.9	19.4	37	45	34	29	0	0	1	Abca12	125128	in gene	1	1	1	0
1394	1	71373119	71373319	200	1	False	-0.1	NA	17.857	29.429	14.714	16	20	33	17	17	0	0	1	Abca12	41691	in gene	0	1	0	0
1395	1	71384061	71384337	276	1	False	-0.14	NA	42.556	62.778	45.556	37.778	51	74	57	46	0	0	1	Abca12	30711	in gene	0	1	0	0
1396	1	71386465	71387108	643	4	False	-0.22	0.695877	196.4	214.6	169.4	156.95	335	382	310	267	0	0	1	Abca12	28124	in gene	1	1	1	1
1397	1	71397579	71398407	828	4	False	-0.06	0.962759	109.615	114.538	107	107.269	190	204	197	189	0	0	1	Abca12	16917	in gene	1	1	1	1
1398	1	71400868	71401148	280	3	False	-0.17	NA	56.125	51.875	31.875	46.5	72	62	40	54	0	0	1	Abca12	13902	in gene	1	1	0	1
1399	1	71414792	71415133	341	2	False	-0.1	NA	30.6	19.9	28.3	9.2	38	23	37	13	0	1	1	Abca12	-52	upstream	1	0	1	0
1400	1	71531724	71531990	266	4	False	0.04	NA	25.25	38.125	31.5	36.625	33	50	40	47	0	0	0				1	1	1	1
1401	1	71556780	71557619	839	4	False	-0.17	0.718637	308.385	314.038	281.385	257.538	638	633	571	547	1	1	1	Atic	43	in gene	1	1	1	1
1402	1	71568225	71568456	231	1	False	-0.1	NA	13.857	27.857	28.571	9	20	35	36	10	0	0	1	Atic	11184	in gene	0	1	0	0
1403	1	71576045	71576442	397	4	False	0.15	NA	29.833	28.583	29.917	46	47	43	43	65	0	0	2	Atic, Fn1	19087, 76928	in gene, downstream	1	1	1	1
1404	1	71579595	71579950	355	3	False	0.03	NA	26.091	21.727	19.273	31.818	37	30	30	42	0	0	2	Atic, Fn1	22616, 73399	downstream, downstream	1	1	0	1
1405	1	71652603	71653557	954	4	False	0.13	0.903602	34.8	24.733	32.133	39.733	52	39	54	58	1	2	2	Fn1, Apol7d	91, -255	in gene, upstream	1	1	1	1
1406	1	71893363	71894283	920	4	False	-0.2	0.622713	279.621	271.414	245.241	222.966	577	581	499	459	0	0	1	Gm8883	5711	downstream	1	1	1	1
1407	1	71900030	71900912	882	4	False	0.34	0.526871	42.536	46.071	50.893	75.536	73	61	87	132	0	0	1	Gm8883	12359	downstream	1	1	1	1
1408	1	71904573	71904854	281	3	False	-0.01	NA	34.556	26	18.333	38.444	44	32	23	48	0	0	0				1	1	0	1
1409	1	71912298	71912967	669	4	False	-0.14	0.894111	63	52.857	45.809	47.809	107	92	80	87	0	0	0				1	1	1	1
1410	1	72123622	72123993	371	4	False	0.06	NA	31.546	23	30.273	32.727	45	30	39	48	0	0	0				1	1	1	1
1411	1	72142006	72142206	200	1	False	-0.02	NA	24.167	26.333	24.167	21.167	31	32	29	26	0	0	0				0	1	0	0
1412	1	72182845	72183597	752	4	False	-0.11	0.917412	87.417	82.833	77.458	66.25	132	148	134	115	0	0	1	Mreg	29086	in gene	1	1	1	1
1413	1	72211838	72212519	681	4	False	-0.13	0.91144	81.227	58.364	67.454	52.909	152	106	131	109	1	1	1	Mreg	129	in gene	1	1	1	1
1414	1	72225619	72226794	1175	4	False	-0.19	0.675789	184.054	196.459	159.973	165.297	505	504	420	456	1	0	0				1	1	1	1
1415	1	72236221	72236902	681	4	False	-0.03	0.984721	95.046	92.818	96.5	74.818	140	158	154	111	1	0	0				1	1	1	1
1416	1	72243643	72244600	957	4	False	-0.2	0.567567	324.633	319.133	270.9	264.5	628	585	519	492	1	0	0				1	1	1	1
1417	1	72254507	72255790	1283	4	False	-0.1	0.863366	258.625	242.35	233.3	228.275	731	659	622	589	1	0	1	Pecr	29166	downstream	1	1	1	1
1418	1	72283961	72284591	630	4	False	-0.04	0.967856	357	345.55	307.95	345.5	704	697	591	713	0	2	2	Pecr, Tmem169	38, -97	in gene, upstream	1	1	1	1
1419	1	72306937	72307805	868	4	False	-0.1	0.911858	170.148	184.259	159.074	160.148	418	445	393	420	0	1	2	Tmem169, Xrcc5	22998, -50	downstream, upstream	1	1	1	1
1420	1	72313686	72314046	360	3	False	0	NA	34.727	14.636	26.364	27.273	44	19	35	40	0	0	1	Xrcc5	6445	in gene	1	0	1	1
1421	1	72316275	72317072	797	4	False	0.11	0.930579	49.56	63.52	61.04	62.16	105	143	111	130	0	0	1	Xrcc5	9252	in gene	1	1	1	1
1422	1	72382950	72384036	1086	5	False	-0.03	0.980671	183.853	196.206	182.147	182.824	376	425	375	348	0	0	1	Xrcc5	76072	in gene	1	1	1	1
1423	1	72420255	72420727	472	4	False	0.21	0.796608	38.867	44.267	60.733	53.267	67	67	100	89	0	0	1	March4	116073	downstream	1	1	1	1
1424	1	72456765	72457685	920	4	False	-0.19	0.821771	57	60.448	48.517	48.414	77	80	67	66	0	0	1	March4	79339	in gene	1	1	1	1
1425	1	72462424	72463504	1080	4	False	-0.31	0.480365	85.088	90.059	62.118	63.265	157	204	116	130	0	0	1	March4	73600	in gene	1	1	1	1
1426	1	72468467	72469277	810	4	False	-0.11	0.894111	153.4	165.88	153.16	133.96	288	301	271	253	0	0	1	March4	67692	in gene	1	1	1	1
1427	1	72497451	72498062	611	4	False	-0.12	0.913759	82.579	95.632	74.842	81.684	146	154	139	147	0	0	1	March4	38808	in gene	1	1	1	1
1428	1	72505712	72506109	397	3	False	0.05	NA	24.333	19.833	30.083	22.417	31	28	36	29	0	0	1	March4	30654	in gene	1	0	1	1
1429	1	72536667	72537421	754	4	False	0.14	0.895023	62.583	57.625	71.583	65.208	118	109	127	128	1	1	1	March4	-480	upstream	1	1	1	1
1430	1	72582852	72583790	938	4	False	-0.12	0.84167	275.862	315.103	265.517	261.793	571	687	535	495	0	1	1	Smarcal1	70	in gene	1	1	1	1
1431	1	72593042	72593998	956	4	False	-0.01	0.991414	186.567	192	194.633	178.4	310	345	295	284	0	0	1	Smarcal1	10269	in gene	1	1	1	1
1432	1	72598790	72600124	1334	4	False	-0.06	0.949651	122.561	113.902	113.902	104.732	235	253	197	192	0	0	1	Smarcal1	16206	in gene	1	1	1	1
1433	1	72672971	72673539	568	4	False	-0.03	0.986458	148.278	170.833	133.111	166.278	274	308	243	313	0	0	1	Ankar	27309	in gene	1	1	1	1
1434	1	72710829	72711862	1033	4	False	-0.06	0.956917	122.156	120.781	125.719	111.438	237	235	254	240	1	1	1	Rpl37a	85	in gene	1	1	1	1
1435	1	72712898	72713199	301	1	False	0.24	NA	30.667	22.889	39.889	49.111	37	30	47	56	0	1	1	Rpl37a	1788	in gene	0	0	0	1
1436	1	72717008	72717387	379	3	False	0.06	NA	46.583	23.667	49.833	33.083	75	37	79	51	0	0	1	Rpl37a	5937	downstream	1	0	1	1
1437	1	72718814	72719295	481	4	False	0.14	0.902375	57.733	58.467	78.333	62	95	92	120	103	0	0	1	Rpl37a	7794	downstream	1	1	1	1
1438	1	72824482	72824899	417	4	False	0	NA	37.923	25.692	33.769	25.154	48	40	45	40	1	1	1	Igfbp2	210	in gene	1	1	1	1
1439	1	72842743	72843456	713	4	False	-0.24	0.750616	64.652	58.435	46.261	48.652	109	112	81	87	0	0	1	Igfbp2	18619	in gene	1	1	1	1
1440	1	72854882	72855247	365	3	False	-0.12	NA	27.818	33.273	29.636	20	41	48	39	26	0	0	2	Igfbp2, Igfbp5	30584, 19801	downstream, downstream	1	1	1	0
1441	1	72870178	72870679	501	4	False	-0.05	0.97357	164.333	120	134.667	127	261	186	219	197	0	0	1	Igfbp5	4437	in gene	1	1	1	1
1442	1	72870980	72871393	413	4	False	0.05	0.977543	110.462	118.538	114.077	127.692	167	180	173	207	0	0	1	Igfbp5	3679	in gene	1	1	1	1
1443	1	72877860	72878280	420	4	False	0.29	0.649412	59.923	64.154	94.923	79	94	104	138	126	0	1	1	Igfbp5	-3205	upstream	1	1	1	1
1444	1	72879233	72879443	210	1	False	-0.05	NA	14.5	29	26.333	18.333	16	32	30	20	0	1	1	Igfbp5	-4473	upstream	0	1	0	0
1445	1	72912916	72914063	1147	4	False	-0.13	0.822218	228.417	222.972	203.25	188.778	533	489	454	419	0	0	0				1	1	1	1
1446	1	72929452	72930366	914	4	False	-0.14	0.789258	304.821	314.75	281.5	267.107	652	701	616	586	0	0	0				1	1	1	1
1447	1	72944784	72945964	1180	5	False	-0.07	0.951496	76.324	70.703	69.946	64.811	134	119	108	111	0	0	0				1	1	1	1
1448	1	72952704	72953410	706	4	False	-0.04	0.979578	64.174	59	59.217	60.217	116	126	127	128	0	0	0				1	1	1	1
1449	1	72960174	72960692	518	2	False	-0.04	0.983696	35.5	48.062	30.188	48.25	50	53	35	68	0	0	0				0	1	0	1
1450	1	72963267	72964023	756	4	False	-0.03	0.985068	129.043	124.478	114.043	129.739	235	239	204	233	0	0	0				1	1	1	1
1451	1	73026824	73027289	465	3	False	-0.16	NA	22.429	24.429	24.286	11.286	30	27	39	19	0	0	1	1700027A15Rik	11020	downstream	1	1	1	0
1452	1	73027368	73027830	462	4	False	-0.07	0.96379	45.643	73.286	46	52.929	76	124	74	83	0	0	1	1700027A15Rik	11563	downstream	1	1	1	1
1453	1	73153269	73154016	747	4	False	-0.04	0.979255	42.25	34.042	38.542	34.458	70	60	56	65	0	0	0				1	1	1	1
1454	1	73251692	73252253	561	4	False	-0.48	0.202975	66.177	65	36.118	35	96	102	57	52	0	0	0				1	1	1	1
1455	1	73274526	73274842	316	2	False	-0.09	NA	34.2	18	22.9	15.3	45	23	30	20	0	0	0				1	0	1	0
1456	1	73362865	73363089	224	1	False	0.18	NA	6.286	13.571	26.571	19	11	16	31	21	0	0	0				0	0	1	0
1457	1	73363574	73364205	631	4	False	0.22	0.786724	32.55	36.1	44.55	43.85	49	53	65	66	0	0	0				1	1	1	1
1458	1	73616974	73617174	200	1	False	0.05	NA	17.167	17.167	26	12	22	21	29	17	0	0	1	6030407O03Rik	247392	downstream	0	0	1	0
1459	1	73630336	73630689	353	3	False	0.08	NA	20.25	34.25	30.833	25.417	28	54	46	33	0	0	1	6030407O03Rik	233954	in gene	0	1	1	1
1460	1	73805137	73805578	441	3	False	-0.16	NA	32.286	32.286	13.857	27.071	49	43	21	38	0	0	1	6030407O03Rik	59109	in gene	1	1	0	1
1461	1	73826264	73826660	396	4	False	0	0.99864	51.462	46.538	38	55.538	81	76	59	87	0	0	1	6030407O03Rik	38004	in gene	1	1	1	1
1462	1	73862648	73863429	781	4	False	-0.12	0.89417	120.52	122	111.24	102.52	234	246	208	214	0	1	1	6030407O03Rik	1428	in gene	1	1	1	1
1463	1	73901462	73901986	524	4	False	0.01	0.995684	70.471	70.588	66.941	70.941	124	106	106	126	0	0	1	Tns1	222723	downstream	1	1	1	1
1464	1	73902268	73902758	490	4	False	0.14	0.897165	40.875	54.312	56.062	56.75	70	86	81	89	0	0	1	Tns1	221934	downstream	1	1	1	1
1465	1	73914072	73914408	336	2	False	0.01	NA	29.818	33.182	32.091	24.364	37	40	43	34	0	0	1	Tns1	210207	in gene	1	1	0	0
1466	1	73919927	73920309	382	4	False	0.2	NA	30.333	26.667	33.5	50.25	41	35	48	66	0	0	1	Tns1	204329	in gene	1	1	1	1
1467	1	73928380	73928759	379	4	False	0.2	0.787591	136.417	152.583	176.583	166.417	179	194	229	215	0	0	1	Tns1	195878	in gene	1	1	1	1
1468	1	73930522	73931062	540	4	False	0.06	0.955796	171.941	214.353	191.588	190.765	263	321	271	290	0	0	1	Tns1	193655	in gene	1	1	1	1
1469	1	73932552	73933361	809	4	False	0.13	0.830653	240.76	234.4	252.52	254.68	348	301	333	310	0	0	1	Tns1	191491	in gene	1	1	1	1
1470	1	73935350	73936082	732	4	False	0.06	0.952998	252.783	277.522	258.478	282.13	415	478	423	447	0	0	1	Tns1	188731	in gene	1	1	1	1
1471	1	73936695	73936982	287	2	False	0.26	0.699032	107.556	119.556	143.556	149.222	136	148	172	179	0	0	1	Tns1	187609	in gene	0	0	1	1
1472	1	73940902	73941314	412	4	False	0.01	0.997301	67.615	61.308	72.231	52.538	90	78	93	67	0	0	1	Tns1	183339	in gene	1	1	1	1
1473	1	73954584	73955052	468	4	False	-0.11	0.913759	176.933	187	163.533	169.333	269	280	227	259	0	0	1	Tns1	169629	in gene	1	1	1	1
1474	1	73955468	73956008	540	4	False	0.1	0.931726	96.647	118.235	111.824	112.824	127	167	134	128	0	0	1	Tns1	168709	in gene	1	1	1	1
1475	1	73956391	73956768	377	4	False	0.02	0.991852	141.667	151.25	149.75	148.75	203	198	210	203	0	0	1	Tns1	167868	in gene	1	1	1	1
1476	1	73957154	73957829	675	4	False	-0.19	0.750549	193.19	198.143	183.238	148.143	293	307	277	246	0	0	1	Tns1	166956	in gene	1	1	1	1
1477	1	73962717	73963475	758	4	False	-0.08	0.939141	159.583	155.583	149.25	135.542	221	229	204	190	0	0	1	Tns1	161351	in gene	1	1	1	1
1478	1	73966547	73966891	344	4	False	-0.11	0.929219	82.364	83.546	75.182	61.818	101	106	100	89	0	0	1	Tns1	157728	in gene	1	1	1	1
1479	1	73972470	73972738	268	3	False	0.01	NA	38.778	38.556	40.111	34.889	49	47	48	39	0	0	1	Tns1	151843	in gene	0	1	1	1
1480	1	73986712	73986987	275	4	False	0	NA	40.889	58.333	43.222	49.444	50	75	54	60	0	0	1	Tns1	137598	in gene	1	1	1	1
1481	1	73987612	73988264	652	6	False	-0.2	0.817169	51.191	49.476	38.762	35.905	67	68	49	46	0	0	1	Tns1	136509	in gene	1	1	1	1
1482	1	73994056	73994500	444	4	False	0.17	0.840352	101.286	118.286	124.429	132.357	126	173	160	167	0	0	1	Tns1	130169	in gene	1	1	1	1
1483	1	73996232	73996501	269	3	False	0.07	0.961942	113.875	86.875	109.5	108.25	134	103	134	126	0	0	1	Tns1	128081	in gene	1	0	1	1
1484	1	73998201	73999050	849	4	False	-0.03	0.983696	257.889	253.556	243.296	247.741	484	456	438	444	0	0	1	Tns1	125822	in gene	1	1	1	1
1485	1	74000475	74000700	225	3	False	-0.04	0.984721	137	106.714	112.714	121.571	159	124	129	143	0	0	1	Tns1	123860	in gene	1	0	1	1
1486	1	74001486	74001781	295	3	False	-0.22	0.784217	116	109	106.111	76.889	141	127	122	90	0	0	1	Tns1	122814	in gene	1	1	1	0
1487	1	74007642	74009455	1813	4	False	-0.17	0.4894	497.368	500.649	435.965	415.912	808	804	731	671	0	0	1	Tns1	115899	in gene	1	1	1	1
1488	1	74012711	74013159	448	4	False	0.11	0.88084	262.286	282.357	288.714	285.071	311	341	331	358	0	0	1	Tns1	111512	in gene	1	1	1	1
1489	1	74014574	74015278	704	4	False	-0.15	0.816829	244.273	225.864	198.909	218.045	416	378	289	312	0	0	1	Tns1	109521	in gene	1	1	1	1
1490	1	74016709	74017078	369	4	False	0.07	0.95592	183.636	195	202.636	175.818	230	253	252	224	0	0	1	Tns1	107554	in gene	1	1	1	1
1491	1	74017775	74018377	602	4	False	0.05	0.956917	331.789	404.895	379.105	356.842	543	668	602	574	0	0	1	Tns1	106371	in gene	1	1	1	1
1492	1	74024681	74025262	581	4	False	0.25	0.557271	239.278	202.056	263.556	272.944	369	287	382	405	0	0	1	Tns1	99476	in gene	1	1	1	1
1493	1	74026700	74027072	372	4	False	0.06	0.962638	192	198.583	202.167	204	230	243	248	252	0	0	1	Tns1	97561	in gene	1	1	1	1
1494	1	74027441	74028008	567	4	False	-0.04	0.97229	325	335.389	306.444	329.278	472	517	447	499	0	0	1	Tns1	96723	in gene	1	1	1	1
1495	1	74031563	74032381	818	4	False	0.02	0.987564	332.08	333.36	313.96	352.28	507	526	466	542	0	0	1	Tns1	92475	in gene	1	1	1	1
1496	1	74034670	74035002	332	4	False	0.03	0.985068	166.9	151.7	159.1	178.6	195	176	191	212	0	0	1	Tns1	89611	in gene	1	1	1	1
1497	1	74036768	74037388	620	4	False	-0.09	0.923364	219.3	202.35	201.65	188.8	345	345	320	321	1	0	1	Tns1	87369	in gene	1	1	1	1
1498	1	74047642	74048158	516	4	False	-0.05	0.97229	42.375	45.125	38	42.5	58	66	60	64	0	0	1	Tns1	76547	in gene	1	1	1	1
1499	1	74053954	74054355	401	4	False	0.2	0.812719	36.417	34.083	54.25	43.833	56	48	75	60	0	0	1	Tns1	70293	in gene	1	1	1	1
1500	1	74059630	74059830	200	1	False	-0.13	NA	13.167	24.667	8.5	10.167	16	27	10	13	0	0	1	Tns1	64717	in gene	0	1	0	0
1501	1	74068386	74069856	1470	4	False	0.12	0.84904	116.761	118.196	123.304	124.13	197	194	201	193	1	0	1	Tns1	55326	in gene	1	1	1	1
1502	1	74075977	74076691	714	4	False	-0.07	0.961383	72.091	86.409	70.273	76.727	124	165	112	146	0	0	1	Tns1	48113	in gene	1	1	1	1
1503	1	74077309	74077706	397	4	False	0.03	0.98643	68.923	71.077	71.615	68.385	109	117	108	107	0	0	1	Tns1	46940	in gene	1	1	1	1
1504	1	74082783	74083256	473	4	False	0.05	0.976929	79.733	86.533	84.333	83.8	128	147	138	138	0	0	1	Tns1	41428	in gene	1	1	1	1
1505	1	74084470	74084670	200	1	False	-0.21	NA	35.333	31.5	21	16	38	34	24	21	0	0	1	Tns1	39877	in gene	1	0	0	0
1506	1	74084753	74085090	337	2	False	0.23	NA	19.546	22.636	35	40.364	25	28	39	51	0	0	1	Tns1	39526	in gene	0	0	1	1
1507	1	74092330	74092748	418	4	False	0.09	NA	36.308	31.385	29.692	42.538	51	47	44	55	0	0	1	Tns1	31908	in gene	1	1	1	1
1508	1	74098140	74099032	892	4	False	-0.02	0.991774	55.679	50.929	50.571	51.25	111	94	94	91	1	0	1	Tns1	25861	in gene	1	1	1	1
1509	1	74121949	74122265	316	3	False	0.26	0.717786	54.5	65.6	86.2	79.9	64	77	103	97	0	2	2	Tns1, Rufy4	2340, -3434	in gene, upstream	0	1	1	1
1510	1	74124117	74124986	869	4	False	0	0.998589	208	178.556	192.778	172.407	408	347	345	331	1	2	2	Tns1, Rufy4	-104, -990	upstream, upstream	1	1	1	1
1511	1	74125170	74125577	407	4	False	0.03	0.984721	117.077	102.923	108.846	113.846	165	155	149	160	0	2	2	Tns1, Rufy4	-926, -168	upstream, upstream	1	1	1	1
1512	1	74144897	74145596	699	4	False	0.25	0.740306	38.905	50.429	57.381	57.667	58	76	87	95	0	0	2	Rufy4, Cxcr2	19705, -8748	in gene, upstream	1	1	1	1
1513	1	74181529	74181832	303	2	False	-0.1	NA	20.8	36.6	24.2	19.8	29	51	31	27	0	0	1	Cxcr1	12951	downstream	0	1	1	0
1514	1	74195996	74196313	317	3	False	0.15	NA	33.5	22.9	32.4	47.3	46	32	42	65	0	1	1	Cxcr1	-1523	upstream	1	0	1	1
1515	1	74205913	74206264	351	4	False	0.07	NA	30	24.364	24.364	39.364	45	33	33	56	0	1	1	Mir1928	532	downstream	1	1	1	1
1516	1	74227304	74227827	523	4	False	-0.23	0.760715	66.5	81.562	44.812	62.625	108	136	71	98	0	0	1	Arpc2	-8985	upstream	1	1	1	1
1517	1	74234474	74234929	455	4	False	-0.13	0.895023	140.5	166.429	132.857	144.643	205	237	193	199	0	1	1	Arpc2	-1849	upstream	1	1	1	1
1518	1	74235955	74237278	1323	4	False	-0.06	0.94576	191.098	183.317	180.78	166.659	407	396	365	333	1	1	1	Arpc2	66	in gene	1	1	1	1
1519	1	74248862	74249946	1084	5	False	0.26	0.646539	53.794	60.529	67.029	74.618	143	118	134	155	0	0	1	Arpc2	12854	in gene	1	1	1	1
1520	1	74268411	74268654	243	1	False	0.16	NA	9.25	14.75	16.5	25.875	12	18	18	31	0	0	2	Arpc2, Gpbar1	31982, -10068	downstream, upstream	0	0	0	1
1521	1	74284455	74285289	834	4	False	-0.1	0.831091	546.269	563.154	525.385	485.192	1055	1077	941	904	1	2	4	Gpbar1, Aamp, Pnkd, Tmbim1	6272, -134, -162, 19464	downstream, upstream, upstream, downstream	1	1	1	1
1522	1	74287312	74287599	287	4	False	-0.11	0.925034	153.778	187.889	154.778	151.556	199	248	206	203	0	2	5	Gpbar1, Aamp, Pnkd, Tmbim1, LOC101055811	8855, -2717, 2421, 16881, -8137	downstream, upstream, in gene, downstream, upstream	1	1	1	1
1523	1	74295158	74296237	1079	4	False	-0.08	0.90084	400.971	371.118	352.176	355.324	709	640	533	610	0	1	3	Pnkd, Tmbim1, LOC101055811	10663, 8639, 105	in gene, in gene, in gene	1	1	1	1
1524	1	74297185	74297635	450	4	False	0.34	0.343454	182.5	183.643	226.929	243.857	255	244	298	337	0	1	3	Pnkd, Tmbim1, LOC101055811	12376, 6926, 1818	in gene, in gene, in gene	1	1	1	1
1525	1	74300555	74300833	278	2	False	0.4	0.315927	117.333	123.667	183.778	161.556	142	157	220	190	0	0	3	Pnkd, Tmbim1, LOC101055811	15660, 3642, 5102	in gene, in gene, downstream	0	0	1	1
1526	1	74303620	74304672	1052	4	False	-0.11	0.872604	204.97	220	185.515	197.242	357	361	297	327	1	1	3	Pnkd, Tmbim1, LOC101055811	19112, 190, 8554	in gene, in gene, downstream	1	1	1	1
1527	1	74313273	74313740	467	4	False	0.03	0.987714	79.4	70.2	76.933	75	117	113	123	123	0	0	2	Pnkd, Tmbim1	28472, -9170	in gene, upstream	1	1	1	1
1528	1	74316334	74316605	271	3	False	-0.18	NA	54.5	58.875	34.125	41.875	62	66	39	49	0	0	1	Pnkd	31435	in gene	1	1	0	1
1529	1	74318771	74319045	274	4	False	-0.05	NA	35.667	44.667	47.778	34.333	40	58	57	45	0	0	1	Pnkd	33874	in gene	1	1	1	1
1530	1	74321242	74321861	619	4	False	-0.12	0.922536	56.2	76.65	49.45	55.75	87	140	75	91	0	0	1	Pnkd	36517	in gene	1	1	1	1
1531	1	74330105	74330438	333	3	False	0.15	0.882862	78	70.364	94.182	85.546	87	86	111	104	0	0	1	Pnkd	45237	in gene	1	0	1	1
1532	1	74332041	74332873	832	4	False	-0.12	0.835179	333.269	323.5	293.231	279.385	578	610	477	480	1	0	1	Pnkd	47423	in gene	1	1	1	1
1533	1	74340327	74340847	520	4	False	0.01	NA	27.562	25.375	27.75	23.5	36	39	36	30	0	0	1	Pnkd	55553	in gene	1	1	1	1
1534	1	74361805	74362399	594	4	False	0.01	0.995756	97.778	98.556	89.167	101.889	194	187	162	188	0	1	2	Pnkd, Gm216	77068, -6	downstream, upstream	1	1	1	1
1535	1	74367927	74368652	725	4	False	0.03	0.98586	68.13	62.348	68.696	65.217	123	110	115	113	0	1	2	Gm216, Slc11a1	6181, -6914	in gene, upstream	1	1	1	1
1536	1	74386602	74387303	701	4	False	-0.03	0.981153	405.364	433.818	418.545	372.409	626	706	631	607	0	2	3	Slc11a1, Ctdsp1, Mir26b	11749, -4657, -7358	downstream, upstream, upstream	1	1	1	1
1537	1	74390502	74390866	364	4	False	0.11	0.915149	163.545	151.364	185.364	156.455	201	186	211	192	0	2	3	Slc11a1, Ctdsp1, Mir26b	15481, -925, -3626	downstream, upstream, upstream	1	1	1	1
1538	1	74391310	74391746	436	4	False	-0.18	0.754682	384.786	362.071	332.357	291.714	593	571	505	463	1	2	3	Slc11a1, Ctdsp1, Mir26b	16325, -81, -2782	downstream, upstream, upstream	1	1	1	1
1539	1	74391866	74392555	689	4	False	-0.02	0.990241	200.636	198.409	197.364	178.455	252	269	272	263	1	2	3	Slc11a1, Ctdsp1, Mir26b	17007, 601, -2100	downstream, in gene, upstream	1	1	1	1
1540	1	74396937	74397826	889	4	False	-0.1	0.875503	333.643	310.679	289.821	281.786	705	640	572	566	0	0	2	Ctdsp1, Mir26b	5772, 3071	downstream, downstream	1	1	1	1
1541	1	74397983	74398426	443	4	False	0.1	0.932058	104.929	120	114.5	135.571	134	148	150	175	0	0	2	Ctdsp1, Mir26b	6595, 3894	downstream, downstream	1	1	1	1
1542	1	74418974	74419837	863	4	False	-0.02	0.990699	32.444	33	34.481	25.259	46	60	48	50	0	0	1	Vil1	10021	in gene	1	1	1	1
1543	1	74435668	74436005	337	4	False	0.07	0.960762	41.091	56	50.091	57.273	59	77	68	70	0	0	2	Vil1, Usp37	26452, 108450	downstream, in gene	1	1	1	1
1544	1	74437950	74438574	624	4	False	0.14	0.858141	121.2	140.3	136.25	148.95	248	284	271	266	0	0	2	Vil1, Usp37	28878, 106024	downstream, in gene	1	1	1	1
1545	1	74452498	74453139	641	4	False	0.02	0.988756	78.75	83.05	77.25	84.9	149	132	135	151	0	0	1	Usp37	91468	in gene	1	1	1	1
1546	1	74460380	74460625	245	1	False	-0.02	NA	23.5	31	22.875	19.75	30	40	29	25	0	0	1	Usp37	83784	in gene	0	1	0	0
1547	1	74477782	74478328	546	4	False	0.21	NA	21.941	27.353	33.941	31.118	31	45	51	46	0	0	1	Usp37	66231	in gene	1	1	1	1
1548	1	74505318	74506870	1552	4	False	-0.05	0.948133	266.854	255.854	251.25	236.917	636	613	589	608	1	1	2	Usp37, Rqcd1	38192, 34	in gene, in gene	1	1	1	1
1549	1	74542449	74543153	704	4	False	0.14	0.898149	67.227	55.318	66.273	76.546	120	104	113	134	0	2	2	Usp37, Plcd4	1485, -88	in gene, upstream	1	1	1	1
1550	1	74544257	74544511	254	1	False	0.03	NA	22.714	32.857	29.286	21.857	28	36	33	25	0	2	2	Usp37, Plcd4	-98, 1495	upstream, in gene	0	1	0	0
1551	1	74587528	74588599	1071	4	False	-0.08	0.889426	455.758	464.091	434.788	404.818	730	826	694	688	1	2	3	Zfp142, Bcs1l, Rnf25	-35, -298, 13334	upstream, upstream, downstream	1	1	1	1
1552	1	74600969	74601833	864	4	False	-0.09	0.924817	217.852	192.593	188.111	183.926	412	361	348	393	1	2	3	Bcs1l, Rnf25, Stk36	13040, -4, -54	downstream, upstream, upstream	1	1	1	1
1553	1	74624115	74624803	688	4	False	0.05	0.967856	138.909	171.591	157.727	165.818	269	331	308	340	0	0	1	Stk36	23004	in gene	1	1	1	1
1554	1	74643502	74644274	772	5	False	0.26	0.723109	24.917	29.125	39.292	40.042	47	51	87	74	0	0	1	Stk36	42433	downstream	1	1	1	1
1555	1	74661290	74662201	911	4	False	-0.04	0.971525	220.429	243.321	218.036	221.25	501	548	445	474	1	1	1	Ttll4	-9	upstream	1	1	1	1
1556	1	74697350	74697920	570	4	False	0.24	0.753705	60.611	71.722	93.056	78	110	137	155	131	0	0	1	Ttll4	35881	in gene	1	1	1	1
1557	1	74698984	74699192	208	1	False	-0.14	NA	23.5	30.167	17	12.667	28	32	19	17	0	0	1	Ttll4	37334	downstream	0	1	0	0
1558	1	74712970	74714087	1117	4	False	-0.01	0.994793	57.571	68.314	61.543	60.571	98	117	104	103	1	1	1	Cyp27a1	-46	upstream	1	1	1	1
1559	1	74748646	74749153	507	4	False	0	0.998887	80.438	80.875	83.75	75.812	132	125	138	123	1	1	1	Prkag3	56	in gene	1	1	1	1
1560	1	74749250	74749752	502	4	False	0.31	0.571484	77.267	67.267	102.133	102.733	123	112	158	167	0	1	1	Prkag3	-546	upstream	1	1	1	1
1561	1	74759818	74760212	394	4	False	0.04	0.980177	58.833	43	51.167	60.583	90	61	75	92	0	0	0				1	1	1	1
1562	1	74763127	74763441	314	4	False	-0.01	NA	41.5	31.7	35.5	36.2	55	45	46	52	0	0	1	Wnt6	-8608	upstream	1	1	1	1
1563	1	74771911	74772326	415	4	False	-0.03	0.986458	112.923	74.462	103.385	71.692	154	91	137	101	1	1	1	Wnt6	226	in gene	1	1	1	1
1564	1	74772998	74773574	576	4	False	-0.13	0.84515	274.167	290.889	260.056	246.667	488	533	470	429	0	1	1	Wnt6	1394	in gene	1	1	1	1
1565	1	74784194	74784800	606	4	False	0.14	0.900256	50.105	26.526	49.842	46.684	71	49	92	82	1	1	2	Wnt6, Wnt10a	12605, -7522	in gene, upstream	1	1	1	1
1566	1	74787862	74788253	391	4	False	0.18	0.843828	58.75	60.5	76.417	66.833	93	94	108	103	0	1	2	Wnt6, Wnt10a	16165, -3962	downstream, upstream	1	1	1	1
1567	1	74791387	74791622	235	1	False	0.27	NA	6.875	16.375	29.5	25.875	8	22	32	30	1	1	2	Wnt6, Wnt10a	19612, -515	downstream, upstream	0	0	1	0
1568	1	74794720	74794965	245	2	False	0.01	NA	20	22.875	22.875	16.125	22	26	25	19	0	0	2	Wnt6, Wnt10a	22950, 2823	downstream, in gene	0	1	1	0
1569	1	74802965	74803665	700	4	False	0.08	0.92713	227.773	232.455	253	234.091	406	480	469	401	1	0	1	Wnt10a	11296	in gene	1	1	1	1
1570	1	74808060	74808558	498	4	False	0.19	0.8104	101.438	112.062	124.375	128.125	162	196	198	218	0	0	1	Wnt10a	16290	downstream	1	1	1	1
1571	1	74816645	74817479	834	4	False	-0.07	0.943411	156.308	194.615	169.231	156.231	341	392	367	326	1	0	0				1	1	1	1
1572	1	74854571	74855122	551	4	False	-0.14	0.897764	95.529	74.118	79.765	64.177	164	137	142	116	1	1	1	Cdk5r2	-183	upstream	1	1	1	1
1573	1	74858151	74858449	298	3	False	0.17	NA	38.889	30.778	47.444	44.667	47	41	59	57	1	0	1	Cdk5r2	3271	downstream	1	0	1	1
1574	1	74880798	74881137	339	4	False	0.22	0.777558	36.455	39.182	67.454	46.727	50	52	95	63	0	0	2	Fev, Cryba2	4441, 12168	downstream, downstream	1	1	1	1
1575	1	74882110	74882724	614	4	False	0.01	0.994368	32.6	32.85	33.8	34.85	46	50	50	56	1	0	2	Fev, Cryba2	2991, 10718	in gene, downstream	1	1	1	1
1576	1	74893078	74893796	718	5	False	0.14	0.897478	37	27.739	38.217	39.696	66	54	72	83	1	1	4	Fev, Cryba2, Mir375, Ccdc108	-8029, -302, 7284, 42162	upstream, upstream, downstream, downstream	1	1	1	1
1577	1	74894977	74895206	229	2	False	0.1	NA	32	19.857	32.571	43.571	38	25	37	49	0	1	4	Fev, Cryba2, Mir375, Ccdc108	-9683, -1956, 5630, 40508	upstream, upstream, downstream, downstream	1	0	0	1
1578	1	74900366	74901770	1404	4	False	-0.19	0.722339	175.068	160.818	152.364	115.5	407	398	337	235	1	2	3	Cryba2, Mir375, Ccdc108	-7933, -347, 34531	upstream, upstream, downstream	1	1	1	1
1579	1	74915778	74916109	331	4	False	0.09	NA	20.3	23.1	28.3	31.2	27	33	38	44	0	0	1	Ccdc108	19656	in gene	1	1	1	1
1580	1	74926738	74927070	332	4	False	0.02	NA	31	34.8	32.9	33.9	40	42	45	45	0	0	1	Ccdc108	8695	in gene	1	1	1	1
1581	1	74939683	74940175	492	4	False	0.09	0.943449	46.933	50.267	60.4	47.333	84	88	92	79	0	1	2	Ccdc108, Ihh	-4330, 11722	upstream, downstream	1	1	1	1
1582	1	74948783	74949244	461	4	False	0.16	0.867869	90.571	97.286	119.857	91.714	134	127	166	126	0	1	1	Ihh	2638	in gene	1	1	1	1
1583	1	74949374	74950230	856	4	False	0.06	0.954734	145.296	164.111	162	152.926	272	312	297	295	0	1	1	Ihh	1849	in gene	1	1	1	1
1584	1	74951586	74951930	344	4	False	0.19	0.828042	85.9	80.4	105	98.2	100	103	133	124	1	1	1	Ihh	-107	upstream	1	1	1	1
1585	1	74962839	74963223	384	4	False	0.05	0.976929	57.833	54.833	52.667	59.25	78	75	73	84	0	0	1	Nhej1	83622	downstream	1	1	1	1
1586	1	74964396	74964910	514	4	False	0	0.999128	99.25	85.562	100.062	91.562	163	151	180	173	0	0	1	Nhej1	82000	downstream	1	1	1	1
1587	1	74971403	74972525	1122	5	True	-0.38	0.085899	230.743	259.771	192.229	158.943	529	603	452	390	0	0	1	Nhej1	74689	in gene	1	1	1	1
1588	1	74975837	74976416	579	4	False	-0.03	0.981235	204	234.053	199.474	216.105	352	389	348	349	0	0	1	Nhej1	70527	in gene	1	1	1	1
1589	1	74986742	74987211	469	4	False	-0.34	0.520672	48.533	40.333	22.067	27.533	69	64	35	40	0	0	1	Nhej1	59677	in gene	1	1	1	1
1590	1	75000468	75000819	351	4	False	0.01	NA	32.727	28.364	28.818	26.546	47	41	41	34	0	0	1	Nhej1	46010	in gene	1	1	1	1
1591	1	75006035	75006382	347	3	False	0.04	NA	29.364	22.454	28.546	31.454	42	30	41	40	0	0	1	Nhej1	40445	in gene	1	0	1	1
1592	1	75014328	75014549	221	1	False	0.06	NA	33.714	40	41.571	31.714	37	46	44	37	0	0	1	Nhej1	32215	in gene	0	0	1	0
1593	1	75015825	75016377	552	4	False	0.05	0.972892	80.706	86.765	87.588	79.529	125	140	146	137	0	0	1	Nhej1	30552	in gene	1	1	1	1
1594	1	75016817	75017218	401	4	False	0.12	0.920999	66.077	80.846	77.077	92.077	111	128	124	145	0	0	1	Nhej1	29636	in gene	1	1	1	1
1595	1	75020411	75020618	207	1	False	-0.07	NA	42.714	36.857	38	26	49	46	44	32	0	0	1	Nhej1	26139	in gene	1	0	0	0
1596	1	75024787	75025256	469	4	False	-0.11	NA	36	31.4	27.133	30.867	63	51	46	44	0	0	1	Nhej1	21632	in gene	1	1	1	1
1597	1	75124429	75125670	1241	4	False	-0.08	0.911316	199.231	216.821	199	180.795	323	382	324	293	1	0	2	Slc23a3, Cnppd1	8841, 17319	downstream, downstream	1	1	1	1
1598	1	75133281	75134133	852	4	False	0.48	0.14936	49.846	53.654	80.615	80.269	95	111	139	173	0	1	3	Slc23a3, Cnppd1, Fam134a	183, 8661, -9079	in gene, downstream, upstream	1	1	1	1
1599	1	75141338	75141979	641	4	False	0.26	0.535221	180.8	186.95	223.65	222.25	276	275	315	351	1	3	3	Slc23a3, Cnppd1, Fam134a	-7768, 710, -1128	upstream, in gene, upstream	1	1	1	1
1600	1	75142224	75143396	1172	4	False	-0.08	0.915735	248.784	258.324	242.189	212.541	397	449	367	342	1	2	3	Slc23a3, Cnppd1, Fam134a	-8920, -442, 24	upstream, upstream, in gene	1	1	1	1
1601	1	75168289	75169403	1114	4	False	-0.14	0.757067	375.353	373.735	338.176	314.353	588	642	550	542	1	1	2	Zfand2b, Abcb6	200, 11437	in gene, downstream	1	1	1	1
1602	1	75179231	75180679	1448	4	False	-0.03	0.983679	184.804	174.152	181.63	161.5	540	496	487	415	0	1	3	Zfand2b, Abcb6, Atg9a	11309, 328, 11968	downstream, in gene, downstream	1	1	1	1
1603	1	75191564	75192843	1279	4	False	-0.11	0.840352	321.875	306.25	289.425	266.875	919	895	783	731	0	2	3	Atg9a, Ankzf1, Glb1l	-280, 43, 18575	upstream, in gene, downstream	1	1	1	1
1604	1	75208935	75209319	384	4	False	0.07	0.962738	83.417	85	79.5	92.167	107	118	95	130	0	2	4	Ankzf1, Glb1l, Stk16, Tuba4a	16967, 1651, -1702, 10126	downstream, in gene, upstream, downstream	1	1	1	1
1605	1	75210383	75211085	702	4	False	-0.05	0.967856	219.909	223.545	208.682	209.091	380	392	341	382	1	2	4	Glb1l, Stk16, Tuba4a, A630095N17Rik	44, -95, 8519, 21359	in gene, upstream, downstream, downstream	1	1	1	1
1606	1	75214596	75214840	244	2	False	0.07	0.960373	146.286	152.857	146.286	150.714	176	170	163	168	0	1	4	Glb1l, Stk16, Tuba4a, A630095N17Rik	-3940, 3889, 4535, 17375	upstream, in gene, downstream, downstream	0	1	0	1
1607	1	75218192	75220002	1810	4	False	0.01	0.988338	295.719	274.123	298.93	259.86	707	736	671	611	1	2	4	Glb1l, Stk16, Tuba4a, A630095N17Rik	-8319, 8268, 156, 12996	upstream, downstream, in gene, downstream	1	1	1	1
1608	1	75234686	75235065	379	4	False	-0.03	0.983977	159.917	185.75	183.333	157	201	246	258	206	0	2	2	A630095N17Rik, Dnajb2	-2782, -1548	upstream, upstream	1	1	1	1
1609	1	75235951	75237212	1261	4	False	-0.18	0.617484	423.846	396.282	368.846	331.359	659	624	541	511	1	2	3	A630095N17Rik, Dnajb2, Ptprn	-4488, 158, 27627	upstream, in gene, downstream	1	1	1	1
1610	1	75244860	75245247	387	4	False	0.11	0.931241	56.167	68.667	71.583	58	79	101	93	75	0	0	2	Dnajb2, Ptprn	8630, 19155	in gene, downstream	1	1	1	1
1611	1	75248025	75248510	485	4	False	0.24	0.703869	146.133	171.467	206.2	167.933	232	285	308	271	0	0	2	Dnajb2, Ptprn	11844, 15941	downstream, in gene	1	1	1	1
1612	1	75250638	75251002	364	4	False	0.28	0.687309	63.909	71.454	101.182	90.273	77	88	130	115	0	0	2	Dnajb2, Ptprn	14397, 13388	downstream, in gene	1	1	1	1
1613	1	75251529	75252045	516	4	False	-0.12	0.903602	170.375	188.875	172.312	140.688	278	307	276	232	1	0	2	Dnajb2, Ptprn	15364, 12421	downstream, in gene	1	1	1	1
1614	1	75254275	75254555	280	3	False	0	0.99864	51.375	62.125	54	52.125	61	75	66	64	0	0	2	Dnajb2, Ptprn	17992, 9793	downstream, in gene	0	1	1	1
1615	1	75263015	75263364	349	4	False	-0.03	NA	31.091	39.091	31.909	38.545	42	59	48	55	0	1	2	Ptprn, Resp18	1019, 15191	in gene, downstream	1	1	1	1
1616	1	75277234	75277598	364	2	False	0.1	NA	14.091	20.909	17.546	30.546	20	27	24	40	0	1	1	Resp18	964	in gene	0	1	0	1
1617	1	75284828	75285597	769	4	False	-0.08	0.940416	133.875	176.292	141.5	143.292	272	355	295	299	0	1	1	Resp18	-6832	upstream	1	1	1	1
1618	1	75290703	75290903	200	1	False	-0.13	NA	17.667	31.167	12.333	12.167	22	36	14	18	0	0	0				0	1	0	0
1619	1	75316757	75318201	1444	4	False	-0.21	0.350785	634.067	627.311	559.267	503.089	1289	1219	1069	1010	1	1	1	Dnpep	158	in gene	1	1	1	1
1620	1	75337697	75338553	856	5	False	-0.06	0.969007	68.192	74.154	61.923	68.962	125	170	106	137	0	0	0				1	1	1	1
1621	1	75342882	75343214	332	4	False	0.02	0.989881	60.5	59.3	62.1	61.2	87	89	90	91	0	0	0				1	1	1	1
1622	1	75360332	75360737	405	1	False	0.14	NA	11.462	15.692	24	17.231	18	19	27	23	1	1	2	Des, Gm15179	190, 14481	in gene, downstream	0	0	1	0
1623	1	75370668	75371048	380	1	False	0.06	NA	16.667	10.25	22.75	8.833	30	17	39	15	0	1	3	Des, Gm15179, Speg	10514, 4157, -4439	downstream, in gene, upstream	0	0	1	0
1624	1	75381540	75382824	1284	4	False	0.14	0.901934	24.85	18.2	29.525	22.95	45	34	44	37	1	1	2	Gm15179, Speg	-7167, 6885	upstream, in gene	1	1	1	1
1625	1	75388365	75388620	255	1	False	-0.02	NA	29.375	14.375	12.375	18.75	35	17	15	22	1	0	1	Speg	13195	in gene	1	0	0	0
1626	1	75398593	75399455	862	4	False	-0.21	0.611238	268.423	268.346	226.846	219.077	470	481	409	426	0	0	1	Speg	23727	in gene	1	1	1	1
1627	1	75399832	75400238	406	4	False	-0.02	0.990699	81.923	90	79.923	83.923	107	122	110	107	0	0	1	Speg	24738	in gene	1	1	1	1
1628	1	75422802	75423491	689	4	False	-0.06	0.971483	39.636	46.5	40.591	31.864	56	84	66	56	1	0	1	Speg	47849	in gene	1	1	1	1
1629	1	75425838	75426101	263	2	False	0.06	NA	17.25	34.375	31.875	17.125	22	45	38	21	0	0	2	Speg, Gmppa	50672, -9974	in gene, upstream	0	1	1	0
1630	1	75435637	75436448	811	4	False	-0.01	0.996892	159.923	142.462	153.192	142.423	304	273	318	282	0	1	2	Speg, Gmppa	60745, 99	downstream, in gene	1	1	1	1
1631	1	75445726	75446145	419	4	False	0.08	0.954655	72.214	75.857	72.429	80.286	114	127	109	130	0	1	2	Gmppa, Asic4	9992, -4575	downstream, upstream	1	1	1	1
1632	1	75449909	75450644	735	4	False	0.09	0.944329	28.739	38.783	36.652	34.087	47	55	46	48	1	1	2	Gmppa, Asic4	14333, -234	downstream, upstream	1	1	1	1
1633	1	75458246	75458855	609	4	False	0.14	0.900256	81.947	58.737	91.053	60.842	142	97	168	90	1	0	1	Asic4	8040	in gene	1	1	1	1
1634	1	75458937	75459461	524	4	False	0.01	0.996198	32.529	33.941	38.529	26.647	45	50	47	32	1	0	1	Asic4	8689	in gene	1	1	1	1
1635	1	75467450	75468041	591	4	False	0.22	0.788545	47.211	53.158	57.895	72.21	87	93	102	127	0	0	2	Asic4, Chpf	17235, 11726	in gene, downstream	1	1	1	1
1636	1	75477291	75477743	452	4	False	0	0.999357	169.857	180.571	171.786	170.071	218	228	221	230	0	2	4	Asic4, Chpf, Tmem198, Obsl1	27007, 1954, -2015, 28935	downstream, in gene, upstream, downstream	1	1	1	1
1637	1	75478783	75479855	1072	4	False	-0.11	0.846049	357.765	340.324	332.382	291.618	611	663	582	516	1	2	4	Asic4, Chpf, Tmem198, Obsl1	28809, 152, -213, 27133	downstream, in gene, upstream, downstream	1	1	1	1
1638	1	75487099	75488254	1155	4	False	-0.06	0.949496	172.361	190.444	173.194	151.833	292	364	302	255	2	0	3	Chpf, Tmem198, Obsl1	-8205, 8144, 18776	upstream, downstream, in gene	1	1	1	1
1639	1	75495085	75495557	472	4	False	-0.03	0.987692	45.867	49.933	45.133	42.133	74	79	70	66	0	0	2	Tmem198, Obsl1	15789, 11131	downstream, in gene	1	1	1	1
1640	1	75505239	75506642	1403	5	False	0.02	0.988756	39.682	36.568	36.455	42.75	68	68	69	72	1	2	2	Obsl1, Inha	512, -1137	in gene, upstream	1	1	1	1
1641	1	75521198	75522162	964	4	False	-0.19	0.709194	213.633	211.767	187.067	165.4	349	402	318	270	1	1	1	Stk11ip	151	in gene	1	1	1	1
1642	1	75546032	75546914	882	4	False	-0.17	0.792908	178.5	145.607	147.179	130.071	354	279	304	250	1	1	2	Stk11ip, Slc4a3	24944, 207	downstream, in gene	1	1	1	1
1643	1	75559170	75559939	769	4	False	-0.1	0.900304	220.708	211.917	195.75	198.083	447	428	395	384	0	0	1	Slc4a3	13288	downstream	1	1	1	1
1644	1	75579465	75579722	257	1	False	-0.12	NA	22.125	28.5	7.625	24.375	28	34	11	32	0	0	0				0	1	0	0
1645	1	75588129	75588568	439	4	False	-0.07	NA	27.538	28.462	22.769	22.769	37	37	30	27	0	0	0				1	1	1	1
1646	1	75589034	75589283	249	2	False	0	NA	18.25	25.625	26.125	15.25	23	33	32	18	0	0	0				0	1	1	0
1647	1	75652564	75653008	444	4	False	0.21	0.806171	40.143	34.571	41.857	52.714	66	51	69	84	0	0	0				1	1	1	1
1648	1	75653641	75654142	501	4	False	0.05	0.977864	49.733	49.867	57.533	48.667	73	77	92	69	0	0	0				1	1	1	1
1649	1	75680598	75681136	538	2	False	0.42	NA	7.471	12.688	21.471	33.235	12	18	41	51	0	0	0				0	0	1	1
1650	1	75693105	75693739	634	3	False	0.32	NA	10.2	17.6	28.65	30.8	15	26	45	47	0	0	0				0	1	1	1
1651	1	75704994	75705252	258	1	False	0.17	NA	2.25	7.625	26	9.125	4	11	31	11	0	0	0				0	0	1	0
1652	1	75735888	75736171	283	1	False	0.38	NA	3.111	2.667	21.667	25.222	4	4	26	30	0	0	0				0	0	0	1
1653	1	75749336	75750361	1025	4	True	1.04	4.69677e-07	18.812	20.188	59.875	77.031	39	45	138	125	0	0	0				1	1	1	1
1654	1	75798696	75798913	217	1	False	-0.01	NA	5.286	21.571	11.143	9.857	6	23	15	15	0	0	0				0	1	0	0
1655	1	75925371	75926180	809	4	False	0.11	0.921415	50.923	57.423	56.077	61.346	121	131	127	130	0	0	0				1	1	1	1
1656	1	75936527	75937751	1224	4	False	0.14	0.870898	67.158	68.763	83.342	72.395	139	126	153	131	0	0	0				1	1	1	1
1657	1	75993248	75993553	305	3	False	0.2	NA	15.1	31.4	34.5	35.2	20	41	45	44	0	0	0				0	1	1	1
1658	1	76018602	76019676	1074	4	False	0.03	0.977981	299.848	321.636	296.515	322.485	582	574	505	513	0	0	0				1	1	1	1
1659	1	76025198	76025727	529	4	False	0.1	0.935516	41.625	43.125	44.75	51.875	57	62	54	63	0	0	0				1	1	1	1
1660	1	76030482	76031730	1248	4	False	-0.07	0.930527	187.308	187.641	179.641	160.205	351	332	341	282	0	0	0				1	1	1	1
1661	1	76031802	76032392	590	4	False	-0.16	0.81875	175.842	177.579	148.421	146.842	280	287	210	220	0	0	0				1	1	1	1
1662	1	76032638	76033076	438	4	False	-0.05	0.975043	153.071	186.929	163.857	149.357	230	257	255	219	0	0	0				1	1	1	1
1663	1	76038887	76039848	961	4	False	-0.17	0.745883	221.767	225.167	200.433	184.967	469	518	406	375	0	0	0				1	1	1	1
1664	1	76041406	76041657	251	1	False	0.07	0.958324	56	57.875	61.125	70.375	65	71	69	77	0	0	0				0	0	0	1
1665	1	76136737	76137224	487	4	False	0.11	0.931625	23.533	41.933	33.733	42.133	29	65	49	52	0	0	0				1	1	1	1
1666	1	76194858	76195212	354	4	False	0.09	NA	23.636	29.364	31.454	27.818	33	38	39	37	0	0	0				1	1	1	1
1667	1	76321270	76321513	243	2	False	0.03	NA	19.625	23.5	29.625	17.25	23	29	33	21	0	0	0				0	1	1	0
1668	1	76529302	76529572	270	1	False	0.18	NA	5.778	15.778	16.889	28.111	7	18	20	34	0	0	0				0	0	0	1
1669	1	76724211	76724839	628	4	False	0.03	0.98643	27.35	45	33.55	42.8	54	73	51	71	0	0	0				1	1	1	1
1670	1	76923612	76924003	391	3	False	-0.09	NA	28.692	28.615	18.077	25	41	42	26	30	0	0	0				1	1	0	1
1671	1	76942523	76943282	759	4	False	-0.07	0.928932	345.125	345.625	301.625	335.167	674	689	592	634	0	0	0				1	1	1	1
1672	1	77051061	77051649	588	4	False	0.43	0.313663	38.053	49.368	63.474	86.263	69	85	122	161	0	0	0				1	1	1	1
1673	1	77058370	77058738	368	2	False	0.09	NA	21.636	18.454	25.182	25.636	32	25	35	35	0	0	0				0	0	1	1
1674	1	77081666	77082017	351	4	False	0.07	NA	29.909	26.727	23.364	39.455	40	39	35	53	0	0	0				1	1	1	1
1675	1	77213309	77213881	572	4	False	0.12	0.917998	52.333	49	56.5	62.5	92	85	95	94	0	0	0				1	1	1	1
1676	1	77226842	77227504	662	4	False	0.25	0.713961	56.714	65.238	81.857	77.381	99	130	164	159	0	0	0				1	1	1	1
1677	1	77442025	77442312	287	4	False	-0.05	NA	28.889	24.444	25.222	22.778	37	31	32	26	0	0	1	Epha4	72920	in gene	1	1	1	1
1678	1	77460810	77461645	835	5	False	0.04	0.983679	22.346	34.462	28	28.115	29	50	49	38	0	0	1	Epha4	53861	in gene	1	1	1	1
1679	1	77465596	77466083	487	4	False	0	0.99864	36.125	28.75	32.188	29.062	53	54	52	48	0	0	1	Epha4	49249	in gene	1	1	1	1
1680	1	77473387	77473862	475	4	False	0.36	0.4894	23.8	36.067	49.6	56.2	36	53	79	84	0	0	1	Epha4	41464	in gene	1	1	1	1
1681	1	77505981	77506288	307	3	False	-0.06	NA	27.6	25	22.3	17.4	37	31	31	21	0	0	1	Epha4	8954	in gene	1	1	1	0
1682	1	77514755	77515517	762	4	False	0	0.998899	173.783	174.261	191.304	149.913	293	285	330	253	1	1	1	Epha4	-48	upstream	1	1	1	1
1683	1	77515618	77516697	1079	4	False	0.26	0.476503	151.091	139.303	174.273	172.697	302	272	329	315	1	1	1	Epha4	-1069	upstream	1	1	1	1
1684	1	77532115	77532613	498	2	False	0.36	NA	17.375	16.812	35.75	37.688	28	26	57	52	0	0	0				0	0	1	1
1685	1	77536010	77536325	315	3	False	0.13	NA	18.6	35.3	28.3	35.4	25	49	36	47	0	0	0				0	1	1	1
1686	1	77538468	77538924	456	2	False	0.47	NA	9.143	13.286	27.214	39	15	21	38	53	0	0	0				0	0	1	1
1687	1	77695089	77695707	618	2	True	0.92	2.00145e-05	9.632	12.947	43.632	62.421	16	24	72	99	0	0	0				0	0	1	1
1688	1	77931216	77931497	281	3	False	-0.05	NA	28.222	24.556	25.222	17.667	36	30	30	24	0	0	0				1	1	1	0
1689	1	77932271	77932493	222	1	False	0.06	NA	20.857	25.143	25.571	31.429	25	30	31	39	0	0	0				0	0	0	1
1690	1	77972352	77972665	313	3	False	-0.1	NA	32.6	26.2	20.5	27.8	42	37	26	37	0	0	0				1	1	0	1
1691	1	77978742	77978954	212	1	False	-0.11	0.930671	68.857	54.714	49.429	59.286	81	67	64	73	0	0	0				1	0	0	0
1692	1	77981426	77982265	839	4	False	-0.15	0.831091	178.269	229.962	173.538	178.577	425	578	410	449	0	0	0				1	1	1	1
1693	1	77987298	77987791	493	4	False	-0.21	0.796521	41.867	46.6	28.933	31.733	57	71	44	49	0	0	0				1	1	1	1
1694	1	77998605	77999454	849	4	False	-0.22	0.709555	147.346	167.615	143.654	116.538	299	330	272	227	0	0	0				1	1	1	1
1695	1	78008279	78008479	200	1	False	-0.13	NA	25.333	37.667	27.833	12.167	28	43	32	15	0	0	0				0	1	0	0
1696	1	78008761	78009331	570	4	False	-0.04	0.982937	101.5	101.056	94.389	100.333	179	188	170	191	0	0	0				1	1	1	1
1697	1	78036669	78036993	324	4	False	0.04	NA	25.546	22.546	29.546	25.454	34	32	43	37	0	0	0				1	1	1	1
1698	1	78140582	78141184	602	4	False	-0.03	0.985068	44	47.947	44.421	41.684	69	76	71	69	0	0	1	Pax3	56253	in gene	1	1	1	1
1699	1	78196416	78196757	341	2	False	0.21	NA	19.727	18.182	31.273	37.455	23	24	41	48	1	1	1	Pax3	550	in gene	0	0	1	1
1700	1	78203676	78204213	537	4	False	0.14	0.89009	30.118	26.706	42	25.412	45	45	68	40	1	1	1	Pax3	-6808	upstream	1	1	1	1
1701	1	78215807	78216253	446	4	False	-0.05	0.976524	60.143	58.857	60.786	48.357	69	71	69	64	1	1	1	Gm2102	2255	downstream	1	1	1	1
1702	1	78216577	78217681	1104	4	False	0.15	0.841927	82.294	81.735	101.294	80.294	119	135	162	132	1	1	1	Gm2102	1156	in gene	1	1	1	1
1703	1	78278974	78279539	565	4	False	-0.21	0.789258	26.611	45.389	20.444	25.722	36	64	30	35	0	0	0				1	1	1	1
1704	1	78291862	78293256	1394	4	False	-0.11	0.835003	229.114	232.318	214.841	199.773	476	499	427	397	0	0	0				1	1	1	1
1705	1	78309908	78311264	1356	5	False	0.13	0.843212	116.605	120.605	127.814	126.837	234	253	247	254	1	1	1	Sgpp2	240	in gene	1	1	1	1
1706	1	78312916	78313161	245	4	False	-0.02	0.991604	77	97.25	85	74.875	90	111	99	85	0	0	1	Sgpp2	2692	in gene	1	1	1	1
1707	1	78322095	78323064	969	4	False	-0.01	0.99774	86.533	94.667	86.6	84.767	135	131	135	137	0	0	1	Sgpp2	12233	in gene	1	1	1	1
1708	1	78340491	78341255	764	4	False	-0.11	0.922881	80.125	90.792	72.125	80.75	157	162	149	152	0	0	1	Sgpp2	30527	in gene	1	1	1	1
1709	1	78367760	78368305	545	4	False	-0.05	0.971751	108.765	131.353	105	116	179	209	169	172	0	0	1	Sgpp2	57686	in gene	1	1	1	1
1710	1	78370094	78370381	287	1	False	0.06	0.965642	55.889	55.444	67	54.556	71	64	80	69	0	0	1	Sgpp2	59891	in gene	0	0	1	0
1711	1	78371615	78372252	637	4	False	0.09	0.929248	163.3	160.15	153.5	170.25	288	299	259	293	0	0	1	Sgpp2	61587	in gene	1	1	1	1
1712	1	78388978	78389357	379	3	False	0.11	NA	20.5	19.5	20.5	27.417	27	28	28	32	0	0	1	Sgpp2	78821	in gene	1	0	1	1
1713	1	78396386	78396592	206	1	False	0.06	NA	20.667	13.833	25.5	21.833	23	16	30	26	0	0	1	Sgpp2	86143	in gene	0	0	1	0
1714	1	78412447	78413056	609	4	False	0.05	0.978547	51.55	35.15	58.95	33.7	73	49	84	50	0	0	1	Sgpp2	102405	in gene	1	1	1	1
1715	1	78416224	78416824	600	4	False	0.03	0.987396	42.263	61.632	43.158	60.316	74	111	71	86	0	0	2	Sgpp2, Farsb	106178, 72322	in gene, downstream	1	1	1	1
1716	1	78419621	78419949	328	4	False	0	0.999062	50.3	51.9	45	52.2	66	68	54	64	0	0	2	Sgpp2, Farsb	109439, 69061	in gene, downstream	1	1	1	1
1717	1	78422515	78423083	568	4	False	0.16	0.868883	41.833	71.111	65.167	69.111	70	113	94	116	0	0	2	Sgpp2, Farsb	112453, 66047	downstream, downstream	1	1	1	1
1718	1	78427775	78428064	289	2	False	0.08	NA	14.6	24.9	17	27.7	23	34	27	36	0	0	2	Sgpp2, Farsb	117573, 60927	downstream, in gene	0	1	0	1
1719	1	78448200	78448471	271	1	False	0.13	NA	14.125	20.25	28.75	22.375	16	25	36	25	0	0	1	Farsb	40511	in gene	0	0	1	0
1720	1	78454717	78454939	222	1	False	0.06	NA	22.286	26.571	27.429	22.286	29	33	33	27	0	0	1	Farsb	34018	in gene	0	0	1	0
1721	1	78488390	78489603	1213	4	False	-0.22	0.495898	232.868	247.079	204.763	188.474	465	500	429	355	1	1	1	Farsb	-150	upstream	1	1	1	1
1722	1	78507244	78507483	239	3	False	0	NA	18.143	35.143	27.286	31.714	22	42	31	37	0	1	1	Mogat1	-3697	upstream	0	1	1	1
1723	1	78510946	78511319	373	4	False	-0.07	0.962224	52.909	60.545	42.273	56.818	71	80	58	76	0	1	1	Mogat1	72	in gene	1	1	1	1
1724	1	78511780	78512179	399	4	False	-0.04	0.983696	39.667	48.667	28.25	52.417	55	68	39	70	1	1	1	Mogat1	919	in gene	1	1	1	1
1725	1	78525273	78525528	255	2	False	0.1	NA	23.375	23.25	29.25	32.875	28	33	34	41	0	0	1	Mogat1	14340	in gene	0	0	1	1
1726	1	78536847	78537141	294	3	False	-0.08	NA	26.111	38.889	23.556	28.889	36	48	35	40	0	0	1	Mogat1	25934	in gene	1	1	0	1
1727	1	78537415	78537989	574	4	False	0.1	0.940437	58.667	64	68.778	64.056	94	100	100	113	0	0	1	Mogat1	26642	in gene	1	1	1	1
1728	1	78634436	78635102	666	4	False	-0.38	0.369657	97.65	103.1	65.15	65.25	195	211	121	130	0	0	0				1	1	1	1
1729	1	78647032	78647752	720	4	False	-0.36	0.4894	51.913	63.87	32.956	39.435	90	104	58	72	0	0	0				1	1	1	1
1730	1	78656402	78656856	454	4	False	-0.19	0.787533	182.571	213.143	157.286	176.571	251	301	211	252	0	2	2	Acsl3, Utp14b	-1196, -1196	upstream, upstream	1	1	1	1
1731	1	78657494	78658428	934	4	False	-0.17	0.717786	346.586	347.31	322.483	266.655	656	635	612	477	1	2	2	Acsl3, Utp14b	136, 136	in gene, in gene	1	1	1	1
1732	1	78671440	78671640	200	1	False	-0.07	NA	25.333	17.667	18.167	19.833	29	22	20	23	0	0	2	Acsl3, Utp14b	13715, 13715	in gene, downstream	1	0	0	0
1733	1	78702866	78703066	200	1	False	0.03	NA	17.833	21.833	26.667	16.333	26	25	29	18	0	0	1	Acsl3	45141	in gene	0	0	1	0
1734	1	78724516	78724880	364	3	False	0.07	NA	21.273	25.818	29.546	25.182	30	40	41	40	0	0	0				0	1	1	1
1735	1	78812044	78812516	472	4	False	0.01	NA	19.067	29.4	22.467	26.733	27	44	30	35	0	1	1	Kcne4	-4669	upstream	1	1	1	1
1736	1	78852488	78852726	238	1	False	-0.05	NA	26.571	17.286	11	21.571	32	20	12	26	0	0	0				1	0	0	0
1737	1	78860038	78860377	339	2	False	-0.1	NA	23.8	25	17.2	20.6	29	30	24	24	0	0	0				1	1	0	0
1738	1	79581166	79581758	592	4	False	0.16	0.873973	27.944	32.944	37.222	36.889	48	48	52	64	0	0	0				1	1	1	1
1739	1	79602373	79602912	539	4	False	-0.12	NA	29.765	34.176	22.118	30.177	43	44	31	43	0	0	1	Ap1s3	69330	downstream	1	1	1	1
1740	1	79626252	79626452	200	1	False	0.13	NA	19.333	7	17.667	28.667	23	9	20	34	0	0	1	Ap1s3	45620	in gene	0	0	0	1
1741	1	79637813	79638102	289	2	False	0.23	NA	5.222	22.889	26.333	38	7	31	35	47	0	0	1	Ap1s3	34015	in gene	0	0	1	1
1742	1	79654990	79655276	286	3	False	0.24	NA	21.778	25.556	37.667	43.333	27	34	50	55	0	0	1	Ap1s3	16839	in gene	0	1	1	1
1743	1	79671554	79672436	882	4	False	-0.03	0.973915	289.333	293.148	284.407	268.593	546	579	535	480	1	1	1	Ap1s3	-23	upstream	1	1	1	1
1744	1	79678042	79678811	769	4	False	0.07	0.962638	49.917	49.375	55.333	53.792	90	90	91	87	0	1	1	Ap1s3	-6454	upstream	1	1	1	1
1745	1	79697006	79697913	907	4	False	-0.08	0.930527	226	263.286	238.179	215	419	537	452	418	0	0	1	Wdfy1	64310	downstream	1	1	1	1
1746	1	79711437	79711784	347	4	False	0.02	0.9905	60.091	77.273	73.182	64.364	78	99	91	84	0	0	1	Wdfy1	50159	in gene	1	1	1	1
1747	1	79713806	79714917	1111	4	False	0.01	0.993236	109.571	101.343	114.857	99.771	170	155	188	155	0	0	1	Wdfy1	47408	in gene	1	1	1	1
1748	1	79745942	79746727	785	4	False	-0.2	0.481395	554.28	576.64	460.2	487.04	991	1073	831	893	0	0	1	Wdfy1	15435	in gene	1	1	1	1
1749	1	79751117	79751669	552	4	False	-0.25	0.553876	272.118	319.882	239.765	230.882	389	486	346	344	0	0	1	Wdfy1	10376	in gene	1	1	1	1
1750	1	79752032	79753197	1165	4	False	-0.24	0.506388	188.432	191.405	153.73	152.73	348	384	261	260	0	0	2	Wdfy1, Gm10555	9155, -10103	in gene, upstream	1	1	1	1
1751	1	79759491	79759972	481	4	False	-0.05	0.974261	107.933	132.933	119.667	106.867	153	199	169	155	0	2	2	Wdfy1, Gm10555	2038, -2986	in gene, upstream	1	1	1	1
1752	1	79760711	79761086	375	4	False	0.15	0.883027	78.546	97.091	116.455	99.727	98	112	153	123	1	2	2	Wdfy1, Gm10555	871, -1819	in gene, upstream	1	1	1	1
1753	1	79761316	79762018	702	4	False	0.02	0.990699	146.455	154.545	159.591	142.864	254	238	252	234	1	2	2	Wdfy1, Gm10555	102, -1050	in gene, upstream	1	1	1	1
1754	1	79775777	79776511	734	4	False	-0.08	0.928371	319.318	319.864	305.045	303.045	596	609	589	587	1	1	1	Mrpl44	126	in gene	1	1	1	1
1755	1	79822584	79823531	947	4	False	-0.03	0.984721	82.433	96.767	89.933	82.667	139	173	163	138	0	0	1	Serpine2	35608	in gene	1	1	1	1
1756	1	79823868	79824587	719	4	False	0.01	0.997617	41.435	46.739	43.217	42.304	61	68	79	62	0	0	1	Serpine2	34438	in gene	1	1	1	1
1757	1	79848327	79848965	638	4	False	0.04	NA	19.6	26.8	21.45	28.95	36	43	32	44	0	0	1	Serpine2	10019	in gene	1	1	1	1
1758	1	79857995	79859206	1211	4	False	-0.01	0.99418	122.079	97.974	107.605	103.395	274	205	221	235	1	1	1	Serpine2	65	in gene	1	1	1	1
1759	1	79860550	79860794	244	3	False	-0.06	0.967856	62.429	55.857	44.857	53.429	71	66	50	60	0	1	1	Serpine2	-2007	upstream	1	1	0	1
1760	1	79865175	79865423	248	1	False	0.04	NA	10.625	30	22.75	23.125	13	37	27	29	0	1	1	Serpine2	-6634	upstream	0	1	0	0
1761	1	79916279	79916621	342	4	False	-0.2	NA	38.091	44.818	25.546	25.909	54	63	37	34	0	0	1	Gm5529	7055	downstream	1	1	1	1
1762	1	79917501	79917865	364	2	False	-0.18	NA	30.667	23.583	13.583	18.833	45	28	20	33	0	0	1	Gm5529	5822	downstream	1	1	0	0
1763	1	79921317	79921708	391	4	False	-0.03	NA	32.333	30.75	19.583	36.25	46	41	25	49	0	1	1	Gm5529	1993	downstream	1	1	1	1
1764	1	79932276	79933211	935	4	False	-0.2	0.615733	261.414	268.793	221.483	227.379	545	567	474	474	0	0	1	Gm5529	-9238	upstream	1	1	1	1
1765	1	80073723	80074448	725	4	False	-0.11	0.924429	54	83.217	56.826	61.913	109	144	95	106	0	0	0				1	1	1	1
1766	1	80106360	80106653	293	3	False	0.02	NA	26.333	27.111	23.667	29.889	34	37	32	38	0	0	0				1	1	0	1
1767	1	80278679	80279111	432	4	False	0.1	0.940565	34.714	55.929	43.5	63	53	85	75	99	0	0	1	Cul3	61535	in gene	1	1	1	1
1768	1	80305559	80306064	505	4	False	-0.07	0.958005	77.375	91.375	69	74.75	133	152	120	119	0	0	1	Cul3	34619	in gene	1	1	1	1
1769	1	80330743	80330943	200	1	False	-0.1	NA	26.5	25.667	22	13.333	30	29	25	15	0	0	1	Cul3	9587	in gene	0	1	0	0
1770	1	80339338	80341450	2112	5	False	-0.08	0.910959	221.712	191.727	206.939	177.742	545	539	593	513	0	1	1	Cul3	36	in gene	1	1	1	1
1771	1	80397765	80398297	532	4	False	-0.13	0.91144	48.125	39.312	39	36.188	64	63	57	56	0	0	0				1	1	1	1
1772	1	80408526	80408922	396	4	False	-0.02	0.994058	39.5	61.417	49.5	49.917	59	91	74	73	0	0	0				1	1	1	1
1773	1	80417941	80418696	755	4	False	-0.22	0.765344	58.208	65.667	48.167	52	94	96	66	79	0	0	0				1	1	1	1
1774	1	81516649	81516901	252	3	False	-0.02	NA	26.625	26.75	19.5	31.5	36	35	25	37	0	0	0				1	1	0	1
1775	1	81593664	81593928	264	1	False	0.08	NA	12.333	16.444	16.778	25.444	15	19	20	30	0	0	0				0	0	0	1
1776	1	81671709	81672177	468	4	False	-0.2	0.820649	47.133	40.533	32.933	29.8	73	51	48	42	0	0	0				1	1	1	1
1777	1	81675389	81675946	557	3	False	-0.15	NA	18.5	35.667	19.5	22.611	23	55	32	39	0	0	0				0	1	1	1
1778	1	81744707	81744911	204	1	False	0	NA	6.167	30.333	11.833	21.333	9	36	15	25	0	0	0				0	1	0	0
1779	1	81753969	81754765	796	4	False	-0.12	0.911103	81.12	91.52	74.2	76.52	159	196	150	171	0	0	0				1	1	1	1
1780	1	81755244	81755609	365	4	False	0.17	NA	35.636	37.727	40	57.909	47	47	52	75	0	0	0				1	1	1	1
1781	1	81900783	81901268	485	4	False	-0.26	0.717786	64.333	62.8	44.333	44.267	104	99	70	68	0	0	0				1	1	1	1
1782	1	81904037	81904423	386	4	False	-0.26	NA	42.167	40	27.833	21.667	56	56	40	27	0	0	0				1	1	1	1
1783	1	82150711	82151341	630	4	False	-0.23	0.748198	84.9	86.45	61.35	64.5	146	133	104	119	0	0	0				1	1	1	1
1784	1	82183815	82184568	753	4	False	-0.41	0.317721	76.783	74.174	44.783	48.478	115	111	74	67	0	0	0				1	1	1	1
1785	1	82189609	82190024	415	4	False	-0.08	NA	38.538	33.462	27	32.615	54	49	40	49	0	0	0				1	1	1	1
1786	1	82202669	82203521	852	4	False	-0.33	0.205253	247.778	270.407	194.296	192.407	373	411	298	305	0	0	0				1	1	1	1
1787	1	82203791	82204708	917	4	False	-0.3	0.290089	227	239.69	172.448	183.828	315	322	237	251	0	0	0				1	1	1	1
1788	1	82214134	82214687	553	4	False	-0.22	0.782897	46.882	38.941	31.765	33.824	58	54	49	43	0	0	0				1	1	1	1
1789	1	82221269	82221599	330	2	False	-0.26	NA	30.8	25.1	11.2	14.1	42	33	14	22	0	0	0				1	1	0	0
1790	1	82238147	82238762	615	4	False	-0.18	0.820528	98.737	114.842	79.474	97.21	145	203	135	161	0	0	1	Irs1	52985	in gene	1	1	1	1
1791	1	82240966	82241472	506	4	False	0.12	0.915735	51.188	71.688	67.188	68.75	77	98	93	100	0	0	1	Irs1	50220	in gene	1	1	1	1
1792	1	82242380	82242622	242	1	False	0.26	NA	36.714	26.143	57	42.857	40	30	64	49	0	0	1	Irs1	48938	in gene	0	0	1	0
1793	1	82249419	82249636	217	1	False	-0.14	NA	20.429	30.571	16.429	15.714	26	36	19	18	0	0	1	Irs1	41912	in gene	0	1	0	0
1794	1	82283021	82283727	706	4	False	-0.15	0.811119	222.5	207.545	192.227	178.045	349	337	291	273	1	1	2	Irs1, Gm19537	8065, 1874	in gene, in gene	1	1	1	1
1795	1	82290162	82290550	388	3	False	0	0.999307	123.833	128.083	117.583	122.167	143	148	140	153	1	2	2	Irs1, Gm19537	1083, -5108	in gene, upstream	1	1	0	1
1796	1	82290705	82291911	1206	4	False	-0.06	0.935516	281.579	275	259.842	244.053	639	643	532	534	1	2	2	Irs1, Gm19537	131, -6060	in gene, upstream	1	1	1	1
1797	1	82292740	82293246	506	4	False	0.06	0.961075	173.133	171.533	201.933	166	248	245	283	242	0	2	2	Irs1, Gm19537	-1554, -7745	upstream, upstream	1	1	1	1
1798	1	82301259	82301543	284	1	False	-0.16	NA	15.444	30.222	9.222	18.889	23	40	12	25	0	0	1	Irs1	-9962	upstream	0	1	0	0
1799	1	82316206	82317078	872	4	False	-0.19	0.664308	290.37	285.222	238.667	230.148	596	599	474	469	1	1	1	Rhbdd1	63	in gene	1	1	1	1
1800	1	82428829	82429623	794	4	False	-0.04	0.973915	216.64	222.28	218.88	201.08	426	420	413	346	0	0	1	Rhbdd1	112647	in gene	1	1	1	1
1801	1	82433381	82433694	313	2	False	0.18	0.8474	54.444	48	80.667	65.444	69	53	103	77	0	0	1	Rhbdd1	116958	in gene	0	0	1	1
1802	1	82476203	82476741	538	4	False	0.07	0.960252	22.765	33.588	32	30.529	40	56	44	45	0	0	1	Col4a4	110377	in gene	1	1	1	1
1803	1	82482430	82482801	371	4	False	0.06	NA	31.75	32.833	29.917	34.417	47	49	43	47	0	0	1	Col4a4	104234	in gene	1	1	1	1
1804	1	82540112	82540447	335	2	False	0.03	NA	16.2	25	20.4	23.4	22	32	30	29	0	0	1	Col4a4	46570	in gene	0	1	0	1
1805	1	82552780	82553176	396	2	False	-0.08	NA	21	36.333	17.833	23.583	27	46	21	32	0	0	1	Col4a4	33871	in gene	0	1	0	1
1806	1	82554372	82555131	759	4	False	-0.03	0.988258	49	29.087	39.956	32.913	75	45	66	51	0	0	1	Col4a4	32098	in gene	1	1	1	1
1807	1	82571844	82572110	266	2	False	0.06	NA	29.5	14.5	24	25.125	38	24	29	34	0	0	1	Col4a4	14872	in gene	1	0	0	1
1808	1	82577605	82578702	1097	4	False	-0.13	0.813702	252.794	264.412	233.5	224.353	616	642	518	529	0	0	2	Col4a4, Col4a3	8696, -8768	in gene, upstream	1	1	1	1
1809	1	82586528	82587549	1021	4	False	-0.06	0.935526	302.562	290.438	288	264.75	558	551	508	488	0	2	2	Col4a4, Col4a3	-189, 117	upstream, in gene	1	1	1	1
1810	1	82603071	82604033	962	4	False	0.19	0.699172	187.355	204.774	213.387	242.29	296	335	319	411	0	0	1	Col4a3	16631	in gene	1	1	1	1
1811	1	82605414	82605718	304	4	False	0	0.99864	71.111	84.222	71.667	76.556	84	105	81	96	0	0	1	Col4a3	18645	in gene	1	1	1	1
1812	1	82628678	82628878	200	1	False	0.17	NA	17.833	17.333	26.167	35	21	23	32	39	0	0	1	Col4a3	41857	in gene	0	0	0	1
1813	1	82629040	82629941	901	5	False	-0.08	0.955082	44.857	48.857	38.536	43.571	82	81	61	74	0	0	1	Col4a3	42569	in gene	1	1	1	1
1814	1	82641348	82641957	609	4	False	0.04	0.978925	69.842	75.526	70.158	78.316	118	143	109	131	0	0	1	Col4a3	54731	in gene	1	1	1	1
1815	1	82695849	82696373	524	4	False	0.12	0.917254	42.562	50.562	38.312	63.625	62	76	56	102	0	0	1	Col4a3	109190	in gene	1	1	1	1
1816	1	82696481	82696784	303	1	False	0.19	NA	14.111	13.778	17.222	32.667	19	18	22	40	0	0	1	Col4a3	109711	in gene	0	0	0	1
1817	1	82717489	82718375	886	4	False	-0.13	0.855085	157.714	175.357	154.179	139.857	342	378	344	307	0	1	2	Col4a3, Mff	131011, -6986	in gene, upstream	1	1	1	1
1818	1	82724641	82725382	741	4	False	-0.14	0.847833	188.913	223.652	188.217	165.652	340	403	333	282	1	1	2	Col4a3, Mff	138090, 93	downstream, in gene	1	1	1	1
1819	1	82766448	82767006	558	4	False	0.06	0.969232	29.588	36.647	34.647	41.412	40	57	48	56	0	1	1	Tm4sf20	1729	in gene	1	1	1	1
1820	1	82771213	82771784	571	4	False	-0.34	0.53008	46.611	53.111	29.667	29.667	71	73	46	43	0	1	1	Tm4sf20	-3042	upstream	1	1	1	1
1821	1	82782483	82783009	526	4	False	-0.31	0.519307	130.706	152.882	109.118	96.412	188	230	161	151	0	0	0				1	1	1	1
1822	1	82783443	82784053	610	4	False	0.01	0.99418	116.368	127.368	124.789	116.684	196	220	205	188	0	0	0				1	1	1	1
1823	1	82785529	82785868	339	3	False	-0.16	0.877006	76.636	105.455	79.454	65.909	93	132	101	86	0	0	0				1	1	1	0
1824	1	82787356	82787897	541	4	False	0.01	0.99499	200.588	191.529	201.824	193.294	340	310	345	326	0	0	0				1	1	1	1
1825	1	82795289	82795561	272	2	False	0.14	NA	16.667	16.444	23.333	25.222	22	22	29	32	0	0	0				0	0	1	1
1826	1	82815006	82815399	393	4	False	-0.11	0.924868	48.154	40.462	30.308	38.385	71	57	41	54	0	0	0				1	1	1	1
1827	1	82815852	82816504	652	4	False	-0.1	0.9328	92.3	94.8	84.3	79.5	173	191	145	153	0	0	0				1	1	1	1
1828	1	82831851	82832258	407	4	False	0.07	NA	32.615	22.231	31.538	38.846	48	35	50	56	0	1	1	Agfg1	-7429	upstream	1	1	1	1
1829	1	82839126	82840184	1058	4	False	-0.02	0.986211	153.788	131.818	147.697	131.364	314	282	299	286	1	1	1	Agfg1	172	in gene	1	1	1	1
1830	1	82858360	82858863	503	2	False	-0.21	NA	18.062	31.5	13.375	14	30	47	23	23	0	0	1	Agfg1	19128	in gene	1	1	0	0
1831	1	82867499	82867897	398	4	False	-0.08	NA	37.5	39.417	27.333	39.25	56	56	33	55	0	0	1	Agfg1	28215	in gene	1	1	1	1
1832	1	82875398	82875829	431	3	False	0.11	NA	31.231	19.846	29.308	33	43	26	43	42	0	0	1	Agfg1	36130	in gene	1	0	1	1
1833	1	82913071	82913368	297	2	False	0.01	NA	22	31.222	25.556	21	29	40	31	26	0	1	1	A030005L19Rik	-106	upstream	0	1	1	0
1834	1	82924595	82925008	413	3	False	-0.25	NA	30.769	40.692	18.231	19.923	39	61	24	29	0	1	1	A030014E15Rik	-116	upstream	1	1	0	1
1835	1	82930285	82931010	725	4	False	-0.34	0.53008	61.522	63.435	40.565	44.261	130	137	81	87	0	0	1	A030014E15Rik	5730	downstream	1	1	1	1
1836	1	82942431	82943053	622	4	False	-0.34	0.445116	117.6	148.5	90.85	97.15	211	285	173	187	0	0	1	A030003K21Rik	12124	in gene	1	1	1	1
1837	1	82972185	82972448	263	2	False	0.07	NA	23.778	26.333	24.889	26.333	29	35	30	33	0	0	0				0	0	1	1
1838	1	82975697	82976235	538	4	False	-0.31	0.614051	71.412	71.353	51.588	56.882	128	129	82	101	0	0	0				1	1	1	1
1839	1	82987550	82988138	588	4	False	-0.16	0.86853	61.632	65.21	52.632	48.526	108	120	85	94	0	0	0				1	1	1	1
1840	1	82991143	82991367	224	1	False	-0.12	NA	18.571	38.286	23.143	21.286	24	44	30	26	0	0	0				0	1	0	0
1841	1	82994764	82995206	442	4	False	-0.05	0.976177	42.857	40.429	38.643	40.429	64	65	54	59	0	0	0				1	1	1	1
1842	1	83020439	83021108	669	4	False	-0.16	0.863331	57.762	83.714	45.095	65.667	93	152	81	107	0	0	1	Slc19a3	17675	in gene	1	1	1	1
1843	1	83031879	83033014	1135	4	False	-0.12	0.87244	121.514	133.086	106.8	111.029	209	232	211	203	0	0	2	Slc19a3, Krtap28-10	6002, 10034	in gene, downstream	1	1	1	1
1844	1	83038020	83039050	1030	4	False	-0.02	0.991498	87.844	85.344	83.344	85.625	146	152	138	146	0	1	2	Slc19a3, Krtap28-10	-87, 3945	upstream, downstream	1	1	1	1
1845	1	83039128	83039440	312	3	False	0.14	NA	41.2	37.5	47.6	53.7	55	46	61	65	0	1	2	Slc19a3, Krtap28-10	-836, 3196	upstream, downstream	0	1	1	1
1846	1	83044833	83045624	791	4	False	-0.26	0.489334	224.625	262.917	196.667	196.125	478	583	398	420	0	2	2	Slc19a3, Krtap28-10	-6780, -2748	upstream, upstream	1	1	1	1
1847	1	83058717	83058928	211	1	False	-0.08	NA	25.571	17.857	10.143	17.429	29	21	13	22	0	2	2	A030005K14Rik, Krtap28-13	556, -2108	in gene, upstream	1	0	0	0
1848	1	83059322	83059589	267	3	False	0	NA	24	25.222	20.889	29.556	31	32	24	35	0	2	2	A030005K14Rik, Krtap28-13	-77, -1475	upstream, upstream	1	1	0	1
1849	1	83060638	83061095	457	4	False	-0.18	0.848395	42.2	53.2	38.333	37.067	65	83	58	61	0	2	2	A030005K14Rik, Krtap28-13	-1488, -64	upstream, upstream	1	1	1	1
1850	1	83064735	83065258	523	4	False	-0.14	0.903571	56.941	33.529	35.706	29.941	89	56	50	48	0	1	2	A030005K14Rik, Krtap28-13	-5618, 4066	upstream, downstream	1	1	1	1
1851	1	83076010	83076548	538	4	False	0	0.998702	42.588	45.412	38.176	44.706	72	76	69	77	0	0	0				1	1	1	1
1852	1	83084672	83085275	603	4	False	-0.09	0.943781	74.053	90.526	75.421	72.895	142	162	138	142	0	0	0				1	1	1	1
1853	1	83099573	83100419	846	4	False	0.25	0.637189	99.741	109.074	129	124.185	184	186	216	210	0	0	0				1	1	1	1
1854	1	83119931	83120383	452	4	False	0.34	NA	21.357	20.143	27.857	55.143	30	26	41	84	0	0	1	Ccl20	3391	downstream	1	1	1	1
1855	1	83127793	83128106	313	2	False	-0.15	NA	32.4	21.9	16.6	16.8	39	26	24	19	0	0	1	Ccl20	11183	downstream	1	1	0	0
1856	1	83135705	83136339	634	4	False	-0.14	0.867869	119	129.9	99.95	120.6	191	214	167	210	0	0	0				1	1	1	1
1857	1	83137768	83138290	522	4	False	-0.4	0.274057	157	201.5	108.312	119.375	208	296	150	166	0	0	0				1	1	1	1
1858	1	83141654	83142605	951	4	False	0.03	0.983679	193.6	230.933	202.733	220.2	471	555	450	521	0	0	0				1	1	1	1
1859	1	83150183	83150653	470	4	False	-0.1	0.934755	31.857	41.571	28.929	32.5	41	58	42	47	0	0	1	Daw1	-9344	upstream	1	1	1	1
1860	1	83159510	83160158	648	4	False	-0.24	0.694008	143.85	141.25	119.3	108.65	285	271	222	215	0	1	1	Daw1	72	in gene	1	1	1	1
1861	1	83186989	83187578	589	4	False	0.14	NA	21.389	25.889	35.333	27.889	42	46	63	60	0	0	1	Daw1	27521	in gene	1	1	1	1
1862	1	83345239	83346017	778	4	False	0.52	0.147212	18.36	19.4	36.48	36.16	28	44	56	59	0	0	1	Sphkap	62572	in gene	1	1	1	1
1863	1	83346440	83346850	410	4	False	0.25	NA	22.923	19.846	29.154	39.692	32	29	39	53	0	0	1	Sphkap	61555	in gene	1	1	1	1
1864	1	83756982	83757241	259	1	False	-0.07	NA	17	23	11.875	21	20	27	16	24	0	0	0				0	1	0	0
1865	1	83801691	83802386	695	4	False	0.03	0.986211	56.591	71.136	59.5	72.136	104	144	127	145	0	0	0				1	1	1	1
1866	1	83899986	83900570	584	4	False	0.02	0.992919	71.389	90.778	82.5	77.722	135	173	167	131	0	0	0				1	1	1	1
1867	1	84286783	84287073	290	3	False	-0.03	NA	22.4	30.3	23.8	22.5	27	37	28	24	0	1	1	Pid1	-2283	upstream	0	1	1	1
1868	1	84695775	84696461	686	4	False	0.15	0.888952	24.818	21.636	18.364	35.273	46	38	32	66	1	2	2	Dner, Mir5126	103, 279	in gene, downstream	1	1	1	1
1869	1	84736928	84737551	623	4	False	-0.09	0.929219	169.7	172.55	148.65	155.3	318	317	260	283	0	0	1	Trip12	102065	in gene	1	1	1	1
1870	1	84829390	84829654	264	1	False	-0.07	NA	24.625	28.5	16.375	24.75	31	31	19	30	0	0	1	Trip12	9782	in gene	0	1	0	0
1871	1	84838517	84838991	474	4	False	0.04	0.981932	105.6	101.133	114.133	90.267	141	150	186	128	1	2	2	Trip12, Fbxo36	550, -1087	in gene, upstream	1	1	1	1
1872	1	84839250	84840426	1176	4	False	-0.06	0.948176	207.892	198.27	203	178.838	414	414	430	378	1	2	2	Trip12, Fbxo36	-534, -3	upstream, upstream	1	1	1	1
1873	1	84846786	84847105	319	2	False	0.02	NA	21.6	25.6	16.2	26.1	26	30	20	30	0	1	2	Trip12, Fbxo36	-7641, 7104	upstream, in gene	0	1	0	1
1874	1	84869435	84870312	877	4	False	0.11	0.929502	34.643	30.679	34.5	40.75	46	43	48	58	0	0	1	Fbxo36	30032	in gene	1	1	1	1
1875	1	84877584	84877953	369	4	False	0.2	0.813276	42.5	48.917	62.333	59.833	64	73	96	93	0	0	1	Fbxo36	37927	in gene	1	1	1	1
1876	1	84881229	84881609	380	1	False	0.17	NA	17.583	18.833	27.833	20.917	26	28	36	28	0	0	1	Fbxo36	41578	in gene	0	0	1	0
1877	1	84900183	84900551	368	4	False	0.05	NA	30.167	22.667	23.417	36.083	40	30	33	53	0	0	2	Fbxo36, Slc16a14	60526, 34716	in gene, downstream	1	1	1	1
1878	1	84933537	84933789	252	1	False	0.11	NA	18.857	16.857	30.286	23.571	23	22	37	30	0	1	1	Slc16a14	1420	in gene	0	0	1	0
1879	1	84935625	84936120	495	4	False	-0.03	NA	34.533	31.533	28.267	34.6	53	53	42	57	0	1	1	Slc16a14	-789	upstream	1	1	1	1
1880	1	85649844	85650152	308	2	False	0.2	NA	18.9	17.7	31.6	27	28	24	44	39	0	1	2	Sp140, Sp100	49295, -52	downstream, upstream	0	0	1	1
1881	1	85703224	85704104	880	4	False	0.11	0.886165	185.5	193.179	199.536	200.429	318	358	339	330	0	0	1	Sp100	53614	in gene	1	1	1	1
1882	1	85704884	85705129	245	2	False	0.43	NA	31.125	36.75	67.875	73.875	41	47	81	86	0	0	1	Sp100	54956	in gene	0	0	1	1
1883	1	85735729	85736837	1108	5	False	0.09	0.93788	87.429	73.886	82.171	84.571	171	163	136	155	0	1	1	A630001G21Rik	323	in gene	1	1	1	1
1884	1	85740951	85741415	464	4	False	0.21	0.79509	65.533	61.4	74.667	93.467	101	97	122	151	0	1	1	A630001G21Rik	-4577	upstream	1	1	1	1
1885	1	85793141	85794843	1702	4	False	0.06	0.951255	152.453	135.377	153.792	137.66	346	283	296	245	1	1	1	Cab39	545	in gene	1	1	1	1
1886	1	85799711	85800410	699	4	False	0.23	0.719484	94.091	108.182	122.182	125.773	155	196	218	207	0	0	1	Cab39	6613	in gene	1	1	1	1
1887	1	85809271	85809953	682	4	False	0.39	0.409738	40	41	63.455	55.182	70	74	90	83	0	0	1	Cab39	16165	in gene	1	1	1	1
1888	1	85810758	85811240	482	4	False	0.09	0.94576	69.867	63	68.667	82.933	106	99	117	128	0	0	1	Cab39	17552	in gene	1	1	1	1
1889	1	85816463	85816844	381	3	False	0.19	NA	19.75	30.75	28.167	41.833	26	45	37	55	0	0	1	Cab39	23206	in gene	0	1	1	1
1890	1	85818139	85818386	247	1	False	0.03	NA	26	21.5	25.75	22.5	30	30	30	35	0	0	1	Cab39	24815	in gene	1	0	0	0
1891	1	85824774	85825340	566	4	False	-0.2	0.704418	319.059	327.118	261.882	276.824	580	595	471	500	0	0	1	Cab39	31610	in gene	1	1	1	1
1892	1	85827100	85827408	308	1	False	-0.12	0.924244	75.9	89.2	59.6	73.6	83	101	69	88	0	0	1	Cab39	33807	in gene	0	1	0	0
1893	1	85828922	85829439	517	4	False	0.19	0.780658	177.938	207.5	206.438	246.5	299	315	339	395	0	0	1	Cab39	35733	in gene	1	1	1	1
1894	1	85837903	85838353	450	4	False	0.2	0.816733	66.357	70	87.5	91.643	89	101	120	130	0	0	1	Cab39	44681	in gene	1	1	1	1
1895	1	85839224	85839922	698	4	False	0	0.999846	70.136	74.636	64.182	71.909	119	118	101	115	0	0	1	Cab39	46126	in gene	1	1	1	1
1896	1	85853221	85853665	444	4	False	0	0.99864	63.143	81.857	73.286	70.143	107	139	128	123	0	0	1	Cab39	59996	downstream	1	1	1	1
1897	1	85864410	85864734	324	4	False	-0.09	NA	34.8	28.4	25.7	27.4	52	41	38	40	0	0	0				1	1	1	1
1898	1	85894262	85894801	539	4	False	0.01	0.996113	222.118	211.294	225.706	206.294	320	329	334	313	1	1	1	Itm2c	21	in gene	1	1	1	1
1899	1	85895259	85895912	653	4	False	0.05	0.965564	221	197.714	219.524	214.524	402	354	412	377	0	1	1	Itm2c	1075	in gene	1	1	1	1
1900	1	85909013	85909540	527	4	False	0.1	0.934746	32.882	27.235	36.294	30	49	38	49	43	0	0	1	Itm2c	14766	downstream	1	1	1	1
1901	1	85935488	85935846	358	2	False	0.09	NA	27.417	19.25	37.583	19.583	40	28	58	29	0	0	2	4933407L21Rik, Gpr55	7184, 25388	downstream, downstream	1	0	1	0
1902	1	86007726	86008196	470	4	False	0.09	0.943411	61.067	69.4	69.467	70.733	114	128	119	127	0	0	0				1	1	1	1
1903	1	86018232	86018641	409	4	False	0.02	NA	37.385	32.769	34.077	32.231	60	46	45	43	1	1	1	Spata3	-3506	upstream	1	1	1	1
1904	1	86038126	86039065	939	4	False	-0.05	0.960453	162.586	170.241	151.483	161.172	305	310	264	296	0	1	2	Spata3, 2810459M11Rik	16653, -7268	downstream, upstream	1	1	1	1
1905	1	86045768	86046703	935	4	False	-0.08	0.93788	116.793	113	110.414	96.31	181	202	161	176	1	1	1	2810459M11Rik	372	in gene	1	1	1	1
1906	1	86059080	86059880	800	4	False	-0.08	0.931371	242	240.4	211.64	225.72	533	517	484	496	0	1	2	2810459M11Rik, Psmd1	13617, -5139	downstream, upstream	1	1	1	1
1907	1	86064185	86065229	1044	4	False	-0.02	0.985068	154.818	176.424	151.545	160.091	308	334	281	275	1	1	2	2810459M11Rik, Psmd1	18844, 88	downstream, in gene	1	1	1	1
1908	1	86154225	86155070	845	4	False	-0.06	0.939745	294.192	292.269	273.654	265.654	700	657	655	630	1	1	1	Armc9	-133	upstream	1	1	1	1
1909	1	86178845	86179351	506	4	False	0.06	0.964701	139.25	143.75	161.625	146.812	233	239	281	255	0	0	1	Armc9	24318	in gene	1	1	1	1
1910	1	86181873	86182407	534	4	False	0.02	0.991455	55.824	67.941	55.176	64.765	85	100	73	103	0	0	1	Armc9	27360	in gene	1	1	1	1
1911	1	86214186	86214529	343	4	False	0.04	NA	29.636	26.454	35.818	26.727	41	36	51	38	0	0	1	Armc9	59577	in gene	1	1	1	1
1912	1	86303024	86303712	688	4	False	0.1	0.940437	36.682	33.045	42.682	30.954	50	50	71	44	1	1	1	B3gnt7	147	in gene	1	1	1	1
1913	1	86339395	86339791	396	4	False	0.05	0.978877	42.417	42.583	41.833	47.167	63	65	57	65	0	0	1	Ncl	19862	downstream	1	1	1	1
1914	1	86358667	86360090	1423	4	False	-0.16	0.647595	491.091	452.75	426.432	378.841	909	919	802	746	1	4	4	Ncl, Snora75, Snord82, C130036L24Rik	77, -8093, -3051, -196	in gene, upstream, upstream, upstream	1	1	1	1
1915	1	86371981	86372374	393	4	False	-0.01	NA	36.417	38.583	30.25	37.667	53	54	44	56	0	0	1	C130036L24Rik	12603	downstream	1	1	1	1
1916	1	86379091	86379612	521	4	False	0.16	0.876107	42.562	32	42.938	49	53	41	56	63	0	0	1	Nmur1	8790	downstream	1	1	1	1
1917	1	86380895	86381431	536	4	False	0.05	0.97229	115.412	114.059	132.118	108.824	195	200	231	185	0	0	1	Nmur1	6978	downstream	1	1	1	1
1918	1	86389236	86389692	456	4	False	-0.16	0.875503	53.286	43.357	31	37.643	89	73	54	60	0	1	1	Nmur1	-1323	upstream	1	1	1	1
1919	1	86398098	86398810	712	4	False	-0.25	0.706432	102.273	97.136	71.864	85.773	186	188	139	165	0	0	1	Nmur1	-10313	upstream	1	1	1	1
1920	1	86403849	86404147	298	3	False	-0.06	NA	26.556	32.889	17.556	24.333	34	42	24	30	0	0	0				1	1	0	1
1921	1	86415598	86416672	1074	6	False	0.18	0.840305	26.441	29.029	32.559	38.206	41	65	48	67	0	0	1	1700019O17Rik	-10194	upstream	1	1	1	1
1922	1	86421005	86421470	465	4	False	0.1	0.937722	58.929	58.357	79.357	55.071	93	92	125	88	0	1	1	1700019O17Rik	-5092	upstream	1	1	1	1
1923	1	86429973	86430326	353	4	False	-0.06	0.969398	124.364	125.273	131.182	115.091	169	173	175	159	0	0	1	1700019O17Rik	3820	downstream	1	1	1	1
1924	1	86434041	86434995	954	4	False	-0.14	0.78937	256	275.8	244.633	232.4	554	628	548	498	1	0	1	1700019O17Rik	8189	downstream	1	1	1	1
1925	1	86435477	86435773	296	4	False	0.05	0.975745	156	137.333	164.444	137.111	184	164	202	160	0	0	1	1700019O17Rik	9296	downstream	1	1	1	1
1926	1	86437736	86438179	443	4	False	0.12	0.888952	225.786	203.857	231.714	254.286	321	270	308	331	0	0	1	1700019O17Rik	11628	downstream	1	1	1	1
1927	1	86440429	86440909	480	4	False	0.07	0.953426	244	227.733	220.133	264.6	368	355	330	415	0	0	0				1	1	1	1
1928	1	86441855	86443119	1264	4	False	-0.1	0.899663	185.675	170.125	174.5	143.425	300	268	282	213	1	0	0				1	1	1	1
1929	1	86447852	86448471	619	4	False	-0.07	0.960771	37.947	40.684	34.842	37.684	62	69	59	62	0	0	0				1	1	1	1
1930	1	86449977	86450361	384	4	False	0.02	NA	23.083	33.333	22.667	33.417	34	47	32	46	0	0	0				1	1	1	1
1931	1	86469062	86469374	312	2	False	0.24	0.72843	112.667	109.222	151.111	137.222	132	124	172	157	0	0	0				0	0	1	1
1932	1	86470325	86471288	963	4	False	-0.1	0.848395	388.667	422.3	368.833	364.733	686	773	687	679	0	0	0				1	1	1	1
1933	1	86472207	86472961	754	4	False	0	0.998837	272	279.083	278.833	268.708	390	378	380	394	0	0	0				1	1	1	1
1934	1	86479052	86479610	558	4	False	0.03	0.984721	91.529	107.294	94	110.529	157	167	142	184	0	0	0				1	1	1	1
1935	1	86481190	86481823	633	4	False	-0.06	0.964949	83.895	84.737	79.842	79.684	129	133	127	117	0	0	0				1	1	1	1
1936	1	86487142	86488157	1015	4	False	-0.11	0.843926	278.419	284.29	240.323	248.581	556	548	447	490	1	0	0				1	1	1	1
1937	1	86497920	86498398	478	4	False	0.1	0.938898	64.533	93.6	98.067	79.133	88	124	130	116	0	0	0				1	1	1	1
1938	1	86501619	86501935	316	4	False	0.1	0.92526	216.1	212.9	207.4	249.3	273	273	268	321	0	0	0				1	1	1	1
1939	1	86503365	86504750	1385	4	False	-0.06	0.932825	362.837	340.744	342.093	303.047	744	664	617	595	1	0	0				1	1	1	1
1940	1	86509394	86509874	480	4	False	0.11	0.917998	155.133	158.6	170.4	170.533	249	274	278	284	0	0	0				1	1	1	1
1941	1	86522146	86522655	509	4	False	0.2	0.734929	250.933	230.067	287.933	274.4	370	344	420	430	0	1	1	Ptma	-4336	upstream	1	1	1	1
1942	1	86525060	86525691	631	4	False	-0.15	0.790199	268.158	277.263	250.579	232.789	360	384	382	343	1	1	1	Ptma	-1361	upstream	1	1	1	1
1943	1	86525751	86526913	1162	5	False	-0.19	0.53008	377.784	369.514	335.703	304.432	797	789	712	617	1	1	1	Ptma	-404	upstream	1	1	1	1
1944	1	86527844	86528996	1152	6	False	0.01	0.994058	294.75	294.444	298.222	281.806	446	433	456	440	1	1	1	Ptma	1684	in gene	1	1	1	1
1945	1	86532401	86532803	402	4	False	-0.01	0.996706	189.769	187.923	175.077	187.154	261	264	229	261	0	0	1	Ptma	5866	downstream	1	1	1	1
1946	1	86533374	86533969	595	4	False	0.24	0.647784	165.263	203.579	213.632	227.421	260	339	343	377	0	0	2	Ptma, Pde6d	6935, 48830	downstream, downstream	1	1	1	1
1947	1	86557847	86558232	385	2	False	0.01	NA	18.833	29	28.5	13.75	27	42	36	18	0	0	1	Pde6d	24462	in gene	0	1	1	0
1948	1	86582119	86583044	925	4	False	-0.16	0.704418	422.379	425.276	368.517	362.897	699	755	618	612	1	2	2	Pde6d, Cops7b	-80, -4519	upstream, upstream	1	1	1	1
1949	1	86586921	86587501	580	4	False	0.24	0.684199	126.889	127.111	164.5	141.556	158	179	222	203	1	2	2	Pde6d, Cops7b	-4710, 111	upstream, in gene	1	1	1	1
1950	1	86590245	86590705	460	4	False	-0.32	0.535811	129.143	121.929	101.143	79.5	181	166	139	111	0	0	2	Pde6d, Cops7b	-7974, 3375	upstream, in gene	1	1	1	1
1951	1	86595141	86595822	681	4	False	0.01	0.996198	284.905	290.048	284.238	278.905	575	561	554	547	0	0	1	Cops7b	8381	in gene	1	1	1	1
1952	1	86618539	86618882	343	4	False	0.07	NA	21.273	27.909	30.454	23.182	35	43	41	29	0	0	0				1	1	1	1
1953	1	86628034	86628728	694	4	False	0.1	0.935235	27.714	31.191	31.619	34.143	47	57	53	62	0	0	0				1	1	1	1
1954	1	86650307	86650668	361	3	False	-0.07	NA	42.455	17.636	26.182	27.727	66	27	39	38	0	0	0				1	0	1	1
1955	1	86669478	86670023	545	4	False	0.12	0.915149	64.177	74	82.882	76.235	107	114	133	134	1	1	1	Nppc	823	in gene	1	1	1	1
1956	1	86670160	86670801	641	4	False	0.19	0.822218	66.55	63.5	86.5	64.6	108	106	139	125	1	1	1	Nppc	93	in gene	1	1	1	1
1957	1	86703267	86704236	969	4	False	0.06	0.956046	143.667	137.7	154.3	135.267	276	264	289	232	1	1	1	Dis3l2	-53	upstream	1	1	1	1
1958	1	86755331	86755531	200	1	False	-0.11	NA	17.667	25.833	10.5	13.5	22	29	13	15	0	0	1	Dis3l2	51627	in gene	0	1	0	0
1959	1	86882712	86882915	203	1	False	0.08	NA	19.857	22.571	28.714	22.143	23	30	35	26	0	0	1	Dis3l2	179009	in gene	0	0	1	0
1960	1	86925865	86926198	333	4	False	-0.02	NA	25.6	34.3	28.5	30.1	33	40	36	36	0	0	1	Dis3l2	222227	in gene	1	1	1	1
1961	1	87008265	87008801	536	4	False	0.23	0.759235	51	61.235	65.294	81.235	68	109	95	126	0	0	1	Dis3l2	304729	in gene	1	1	1	1
1962	1	87011610	87012171	561	4	False	-0.13	0.889426	141.111	135.056	117.722	126.556	227	229	204	217	0	0	1	Dis3l2	308086	in gene	1	1	1	1
1963	1	87023197	87024076	879	4	False	-0.08	0.94125	130.214	140.714	120.75	127.679	238	239	220	221	0	0	1	Dis3l2	319832	in gene	1	1	1	1
1964	1	87028657	87029498	841	4	False	-0.14	0.846709	150.5	169	147.577	141.538	282	286	250	236	0	0	1	Dis3l2	325273	in gene	1	1	1	1
1965	1	87030606	87031155	549	4	False	-0.02	0.988969	240	235.765	222.706	239.353	374	360	339	366	0	0	1	Dis3l2	327076	in gene	1	1	1	1
1966	1	87035535	87036288	753	4	False	0.01	0.9963	164	163	151.583	166.583	289	274	264	275	0	0	1	Dis3l2	332107	in gene	1	1	1	1
1967	1	87041139	87041529	390	4	False	-0.07	NA	44	39.333	35	40.667	68	54	53	54	0	0	1	Dis3l2	337530	in gene	1	1	1	1
1968	1	87042049	87042503	454	4	False	0.14	0.896855	38.286	44.429	51.786	50.143	62	75	82	88	0	0	1	Dis3l2	338472	in gene	1	1	1	1
1969	1	87070730	87071068	338	4	False	-0.02	NA	34.1	43.2	36.9	43.5	44	60	50	62	0	0	0				1	1	1	1
1970	1	87086234	87086513	279	3	False	0.13	NA	14.889	25.444	25	25.556	19	31	31	30	0	0	1	Alppl2	3555	downstream	0	1	1	1
1971	1	87098608	87099016	408	4	False	0.21	0.800523	38.846	38.615	53.154	54.462	56	58	83	82	1	0	2	Alppl2, Alpi	-8884, 2794	upstream, in gene	1	1	1	1
1972	1	87174315	87174733	418	4	False	0	0.99864	58.462	51.923	52.692	58.846	93	83	83	96	0	0	1	Prss56	-8969	upstream	1	1	1	1
1973	1	87184772	87185176	404	4	False	0.05	0.97543	96	70.583	78.583	92.833	140	104	113	136	0	2	2	Prss56, Chrnd	1481, -5678	in gene, upstream	1	1	1	1
1974	1	87186791	87187381	590	4	False	-0.1	0.939162	93.833	82.556	84.056	68.667	168	148	138	126	1	1	2	Prss56, Chrnd	3593, -3566	in gene, upstream	1	1	1	1
1975	1	87206396	87206616	220	1	False	0.12	NA	12.714	20.429	20.571	25.143	16	24	25	30	0	2	3	Chrnd, Chrng, Eif4e2	15854, 695, -7408	downstream, in gene, upstream	0	0	0	1
1976	1	87213541	87214616	1075	4	False	-0.09	0.913398	229.121	200.03	202.212	183.788	482	398	399	352	1	1	2	Chrng, Eif4e2	8267, 164	downstream, in gene	1	1	1	1
1977	1	87214823	87215084	261	1	False	0.3	0.616472	45	30	80.5	48.125	54	32	97	55	0	1	2	Chrng, Eif4e2	9142, 1039	downstream, in gene	0	0	1	0
1978	1	87246108	87246614	506	4	False	0.07	0.962638	64.375	68.312	66.25	73.125	106	112	106	119	0	0	1	Eif4e2	32447	downstream	1	1	1	1
1979	1	87258492	87258818	326	2	False	0.23	NA	14.454	18.182	31.727	23.546	21	25	44	33	0	1	1	Efhd1	-5709	upstream	0	0	1	1
1980	1	87264041	87265006	965	4	False	0.14	0.889703	31.067	37.667	38.333	37.467	51	54	53	51	1	1	1	Efhd1	159	in gene	1	1	1	1
1981	1	87265763	87266149	386	4	False	0.07	0.964181	45.417	31.5	43.333	42.583	58	42	58	59	0	1	1	Efhd1	1592	in gene	1	1	1	1
1982	1	87272457	87272819	362	4	False	0.04	NA	33.727	25.727	37.273	23.182	44	36	48	32	0	0	1	Efhd1	8274	in gene	1	1	1	1
1983	1	87292977	87293194	217	1	False	0.07	NA	15.429	19.571	29.143	19.714	22	29	36	24	0	0	1	Efhd1	28721	in gene	0	0	1	0
1984	1	87294294	87294735	441	4	False	0.03	NA	26.714	29.643	27.786	26.143	40	41	41	38	0	0	1	Efhd1	30150	in gene	1	1	1	1
1985	1	87326590	87327866	1276	4	False	-0.07	0.933619	204.25	214.225	205.375	182.375	379	454	398	366	1	1	1	Gigyf2	230	in gene	1	1	1	1
1986	1	87379964	87380296	332	4	False	0.26	NA	36.364	30.364	53.273	59.091	49	40	79	83	0	0	2	Gigyf2, Kcnj13	53132, 14599	in gene, downstream	1	1	1	1
1987	1	87381190	87381502	312	4	False	0.08	NA	26.222	24	23.778	38.444	32	29	28	46	0	0	2	Gigyf2, Kcnj13	54348, 13383	in gene, downstream	1	1	1	1
1988	1	87381821	87382021	200	1	False	0.11	NA	9.286	10.429	6.857	28.571	10	12	9	33	0	0	2	Gigyf2, Kcnj13	54923, 12808	in gene, downstream	0	0	0	1
1989	1	87393753	87394158	405	4	False	0.01	0.997301	139.769	158.846	143.077	159.077	219	246	231	244	0	1	2	Gigyf2, Kcnj13	66957, 774	in gene, in gene	1	1	1	1
1990	1	87394463	87395097	634	4	False	-0.15	0.845115	210.65	183.45	170.75	170	364	288	268	279	0	1	2	Gigyf2, Kcnj13	67782, -51	in gene, upstream	1	1	1	1
1991	1	87409262	87409900	638	4	False	-0.21	0.718568	194.95	196.25	147.55	171.25	366	352	267	319	0	0	1	Gigyf2	82583	in gene	1	1	1	1
1992	1	87412699	87413051	352	4	False	-0.05	0.976306	58.545	82.273	68.909	66.454	72	101	90	85	0	0	1	Gigyf2	85877	in gene	1	1	1	1
1993	1	87418122	87418418	296	4	False	-0.05	NA	30.444	35	32.222	34.444	40	43	39	46	0	0	1	Gigyf2	91272	in gene	1	1	1	1
1994	1	87418636	87419116	480	4	False	0.03	0.988756	60.2	53.933	58.267	62	100	95	97	107	0	0	1	Gigyf2	91878	in gene	1	1	1	1
1995	1	87434753	87435144	391	4	False	0	NA	35.5	42.667	47.167	34.333	52	65	67	52	0	0	1	Gigyf2	107950	in gene	1	1	1	1
1996	1	87447520	87447851	331	4	False	0.08	NA	24.364	21.909	27.636	28.091	33	28	35	39	0	0	1	Gigyf2	120687	in gene	1	1	1	1
1997	1	87475250	87475708	458	4	False	-0.02	NA	22.571	28.643	28.714	20.714	29	37	37	28	1	0	2	3110079O15Rik, Ngef	5215, 98391	downstream, downstream	1	1	1	1
1998	1	87509394	87510706	1312	5	False	-0.01	0.997674	37.854	36.415	39.293	35.415	61	63	61	55	1	1	2	Ngef, A530079E22Rik	63820, -3124	in gene, upstream	1	1	1	1
1999	1	87521676	87521876	200	1	False	0.05	NA	24	15.667	27	18.167	27	19	34	26	0	0	1	Ngef	52094	in gene	0	0	1	0
[truncated: 81,682 more rows]
